# Supplementary material for: Translatome analysis reveals altered serine and glycine metabolism in T-cell acute lymphoblastic leukemia cells
Source: Nat Commun. 2019 Jun 11;10:2542. doi: 10.1038/s41467-019-10508-2 (PMC6559966; doi:10.1038/s41467-019-10508-2)
Supplement: Supplementary file 4 — Supplementary Data 1 [file 41467_2019_10508_MOESM4_ESM.xls]

## Sheet: S1
Data S1. Genes with significant transcriptional upregulation (n=368, top table) and downregulation (n=421, bottom table) in the 3 analyzed total mRNA sequencing datasets. A two-sided Wald test with Benjamini-Hochberg correction was used for differences in mRNA expression (n=3 biologically independent Ba/F3 clones for RPL10 WT and R98S conditions)
Transcriptionally upregulated genes
		total mRNA-seq matching ribosome footprinting		total mRNA-seq matching polysomal RNA sequencing		Independent total mRNA-seq dataset
Gene	Description	Log2 Fold Change	adjusted P	Log2 Fold Change	adjusted P	Log2 Fold Change	adjusted P
Aamp	angio-associated migratory protein	0.598049	0.0818062	0.850296	4.03144e-09	0.631255	0.0013674
Abhd2	abhydrolase domain containing 2	0.626909	0.0416898	0.387811	0.00341022	0.48286	0.0088523
Acss2	acyl-CoA synthetase short-chain family member 2	1.01605	0.0011626	0.971981	5.83852e-07	0.550984	0.0305093
Ada	adenosine deaminase	1.32471	2.435e-06	1.09919	1.65816e-06	1.47133	4.33083e-09
Adk	adenosine kinase	0.674828	0.0242626	0.819889	6.09838e-06	0.574739	0.0116014
Aire	autoimmune regulator (autoimmune polyendocrinopathy candidiasis ectodermal dystrophy)	2.67312	2.71746e-10	4.28269	3.43709e-19	2.13011	2.04834e-07
Ak7	adenylate kinase 7	1.23218	0.0241411	1.943	9.75859e-06	1.97948	2.2734e-06
Akirin1	akirin 1	0.573634	0.0885912	0.762385	2.90395e-09	0.397967	0.00735417
Alpk3	alpha-kinase 3	1.28635	1.00626e-07	1.58478	1.86983e-22	0.690791	0.0183861
Aoah	acyloxyacyl hydrolase	1.02203	0.0176801	0.808581	0.00994631	1.20807	0.000280103
Aoc3	amine oxidase, copper containing 3	1.1043	0.0372784	0.927889	0.046973	0.914829	0.0431701
Aox1	aldehyde oxidase 1	2.01603	4.39057e-09	2.56111	2.66046e-16	1.19834	0.00024828
Ap1g2	adaptor protein complex AP-1, gamma 2 subunit	0.557206	0.0933292	0.524537	6.78597e-05	0.410093	0.026846
Arhgap31	Rho GTPase activating protein 31	1.25138	0.0204495	1.82573	0.00011112	1.02884	0.0259701
Arl14ep	ADP-ribosylation factor-like 14 effector protein	1.8701	4.39057e-09	2.24221	9.45198e-22	1.26037	3.54894e-06
Arntl	aryl hydrocarbon receptor nuclear translocator-like	0.785253	0.0341203	0.362418	0.000303242	0.920124	7.88589e-06
Art5	ADP-ribosyltransferase 5	2.72056	2.02735e-10	4.5901	9.24295e-22	2.35501	6.31399e-09
Asb11	ankyrin repeat and SOCS box-containing 11	0.909752	0.0321886	0.763449	0.00968863	0.990126	0.0337666
Asb2	ankyrin repeat and SOCS box-containing 2	1.22156	0.0222697	2.24274	3.97029e-05	1.94852	3.45534e-06
Asph	aspartate-beta-hydroxylase	0.770055	0.028564	0.869446	5.50002e-07	0.676205	0.000207089
Atp8b5	ATPase, class I, type 8B, member 5	2.47097	4.94255e-09	3.86029	2.00817e-17	2.4862	2.12817e-10
B230118H07Rik	RIKEN cDNA B230118H07 gene	0.519652	0.0827386	0.474852	0.000771087	0.618878	0.00359703
B3gnt7	UDP-GlcNAc:betaGal beta-1,3-N-acetylglucosaminyltransferase 7	0.869883	0.087489	1.62996	5.06263e-07	0.828821	0.0170064
Bag1	BCL2-associated athanogene 1	0.534929	0.0567562	0.623072	2.22626e-05	0.433716	0.00535768
Bbs7	Bardet-Biedl syndrome 7 (human)	8.65234	4.96042e-190	9.81988	1.50438e-173	8.6438	2.82166e-256
BC049715	cDNA sequence BC049715	1.66699	0.000485732	1.22186	8.71125e-06	2.05085	2.26041e-08
BC064078	cDNA sequence BC064078	3.86844	1.50903e-25	5.94484	1.72944e-52	4.17746	6.61569e-37
Bccip	BRCA2 and CDKN1A interacting protein	1.05304	4.76226e-05	1.16686	1.14513e-09	1.14453	3.78992e-11
Bcl2l14	BCL2-like 14 (apoptosis facilitator)	0.930441	0.0180035	0.852082	1.08486e-06	0.858255	0.00169777
Bcr	breakpoint cluster region	0.872081	0.0149917	0.86341	3.21956e-07	0.979288	3.85747e-08
Bend4	BEN domain containing 4	1.40029	0.00447913	3.36525	1.66445e-09	1.06008	0.0171561
Best3	bestrophin 3	3.19371	7.49748e-15	4.60867	3.34746e-21	3.57142	2.2977e-22
Bivm	basic, immunoglobulin-like variable motif containing	0.770777	0.00153548	0.302778	0.0334591	0.744065	2.44965e-06
Blzf1	basic leucine zipper nuclear factor 1	0.860379	0.017622	0.637794	0.000277098	0.807231	1.78428e-05
Bmp1	bone morphogenetic protein 1	0.735402	0.0269618	0.961257	4.60429e-09	0.724521	0.000189131
Brms1	breast cancer metastasis-suppressor 1	0.729726	0.00283066	0.966851	1.38553e-09	0.715566	3.32021e-06
Bsn	bassoon	2.5982	3.75761e-11	2.40763	5.64968e-07	2.66382	1.03094e-18
Btbd16	BTB (POZ) domain containing 16	1.63974	0.000798314	4.15728	1.8326e-16	1.73882	3.90473e-05
C1ra	complement component 1, r subcomponent A	0.872519	0.0827745	1.33431	0.00346871	0.777927	0.0723098
Cacna2d4	calcium channel, voltage-dependent, alpha 2/delta subunit 4	1.31679	0.0133579	0.911707	0.0793173	0.897082	0.0628723
Car14	carbonic anhydrase 14	1.68966	0.000255138	2.03773	4.25836e-06	2.13403	7.38029e-08
Car5b	carbonic anhydrase 5b, mitochondrial	3.57952	1.40095e-19	3.74919	2.48771e-13	1.34786	0.00124676
Car9	carbonic anhydrase 9	1.02873	0.000841023	0.576426	0.0025346	0.527333	0.054577
Catsperd	cation channel sperm associated auxiliary subunit delta	1.21499	0.00871344	3.03266	2.84966e-22	1.82406	9.26307e-06
Cblb	Casitas B-lineage lymphoma b	1.71157	1.73383e-15	1.20146	1.76811e-09	0.743971	0.000830753
Ccbl2		0.692889	0.0883891	0.583615	0.0505389	0.9632	0.0007608
Ccdc62	coiled-coil domain containing 62	1.59663	4.95016e-08	1.14732	2.41378e-07	2.01732	9.92338e-14
Ccdc63	coiled-coil domain containing 63	1.60316	2.80785e-05	0.992152	0.000749312	1.83627	2.65801e-07
Ccdc66	coiled-coil domain containing 66	0.815614	0.0184874	0.531058	0.00286494	0.50937	0.012687
Ccdc92	coiled-coil domain containing 92	1.26506	0.000117187	1.05294	2.95095e-09	1.4144	3.48403e-09
Ccdc93	coiled-coil domain containing 93	0.838923	0.0145345	0.54069	0.000643643	0.771941	0.000111432
Ccrn4l		1.41493	5.38746e-08	1.64714	2.87306e-34	1.66532	7.92509e-36
Cd200r2	Cd200 receptor 2	2.59015	5.68102e-12	3.1025	5.96339e-12	1.94422	1.13629e-07
Cd247	CD247 antigen	1.45182	0.000705688	1.50982	7.29838e-06	1.69598	7.95935e-06
Cd2bp2	CD2 antigen (cytoplasmic tail) binding protein 2	0.586475	0.0166598	0.557628	3.08269e-08	0.545958	0.0011734
Cd3d	CD3 antigen, delta polypeptide	1.31287	0.0115189	1.67574	9.51061e-08	1.58636	3.94047e-05
Cd72	CD72 antigen	1.07391	0.00112917	0.811615	8.34247e-07	1.4083	8.3606e-12
Cd79b	CD79B antigen	0.880398	0.0200569	0.73849	0.00684489	0.950978	0.00512943
Cdcp2	CUB domain containing protein 2	1.43301	0.000222748	1.36662	1.32477e-06	1.94091	8.11153e-11
Cdipt	CDP-diacylglycerol--inositol 3-phosphatidyltransferase (phosphatidylinositol synthase)	0.582116	0.0825436	0.840383	7.64143e-07	0.709303	9.97389e-05
Cemip	cell migration inducing protein, hyaluronan binding	2.00689	1.45146e-05	4.28843	1.75968e-21	0.970538	0.0407827
Chrnb1	cholinergic receptor, nicotinic, beta polypeptide 1 (muscle)	0.96607	0.0120513	0.573818	0.00192301	0.750341	0.0457284
Cldn12	claudin 12	0.780699	0.0831971	0.44702	0.0109299	0.503007	0.0368225
Clec2l	C-type lectin domain family 2, member L	1.42071	0.00491716	2.84091	4.7244e-08	1.69673	7.12757e-05
Clnk	cytokine-dependent hematopoietic cell linker	3.95225	8.62641e-25	5.87745	9.70563e-45	4.44017	5.41066e-41
Col17a1	collagen, type XVII, alpha 1	1.17085	0.0249314	1.57608	0.00012029	1.36648	0.000529832
Col7a1	collagen, type VII, alpha 1	0.889125	0.0659552	0.81843	0.00676648	1.18779	0.00526555
Coq3	coenzyme Q3 methyltransferase	0.89378	0.0275827	1.07266	0.00031338	0.840589	0.00629478
Cpne5	copine V	1.1048	1.22247e-05	0.838104	0.00184545	0.950612	0.000300357
Crebzf	CREB/ATF bZIP transcription factor	1.0963	0.000905258	0.828889	3.44405e-08	0.872791	5.05846e-08
Csf2rb	colony stimulating factor 2 receptor, beta, low-affinity (granulocyte-macrophage)	0.741606	0.0487121	1.18817	1.10663e-10	0.503139	0.00660591
Csf2rb2	colony stimulating factor 2 receptor, beta 2, low-affinity (granulocyte-macrophage)	0.86081	0.00150845	1.23107	3.19631e-12	0.602804	6.16401e-05
Cspg4	chondroitin sulfate proteoglycan 4	2.95605	1.29281e-14	3.76211	5.70116e-16	3.18747	1.15485e-22
Ctbp2	C-terminal binding protein 2	0.968699	4.67151e-05	0.921538	2.94103e-11	1.10567	6.89917e-10
Cxxc1	CXXC finger 1 (PHD domain)	0.914157	5.3833e-05	1.04727	3.16794e-08	1.11126	2.54659e-09
Cyb5rl	cytochrome b5 reductase-like	0.79261	0.0652927	1.15615	1.01439e-06	1.5566	3.07011e-10
Cyp2c44	cytochrome P450, family 2, subfamily c, polypeptide 44	1.23734	9.03051e-07	1.01969	1.26356e-08	0.893512	0.00823856
Cytip	cytohesin 1 interacting protein	4.72863	3.75716e-38	6.42591	2.53396e-47	4.36179	1.72361e-36
Dctpp1	dCTP pyrophosphatase 1	0.709202	0.00383479	0.863087	5.87489e-05	1.07325	3.79408e-13
Ddr1	discoidin domain receptor family, member 1	2.30784	1.34904e-07	3.36117	1.62338e-15	2.84296	1.78619e-14
Depdc7	DEP domain containing 7	1.11287	0.00355902	1.17943	1.0925e-05	1.37386	2.2891e-06
Dhrs4	dehydrogenase/reductase (SDR family) member 4	0.686923	0.00995872	0.789258	0.000223746	0.651396	0.000521657
Dlg3	discs, large homolog 3 (Drosophila)	4.54341	3.68724e-35	5.4651	1.99756e-38	4.34025	1.01897e-38
Dnaaf3	dynein, axonemal assembly factor 3	1.02811	0.00320497	0.917467	2.34858e-05	0.770132	0.012695
Dnajb13	DnaJ heat shock protein family (Hsp40) member B13	2.38581	2.31485e-08	3.01816	2.41193e-15	2.09668	5.55318e-08
Dnajc28	DnaJ heat shock protein family (Hsp40) member C28	1.60026	0.000620938	2.2881	1.23925e-12	1.08049	0.0149013
Dsel	dermatan sulfate epimerase-like	2.99297	1.0899e-12	4.48172	5.84735e-19	2.60361	1.49996e-11
Ebna1bp2	EBNA1 binding protein 2	0.714618	0.0259846	1.04356	4.76393e-07	1.02999	1.15007e-12
Eed	embryonic ectoderm development	0.649716	0.0266291	0.361296	0.000776115	0.847824	7.26988e-08
Eef2k	eukaryotic elongation factor-2 kinase	0.931528	5.14932e-05	0.717539	0.00242766	0.701243	0.00195562
Eif2ak1	eukaryotic translation initiation factor 2 alpha kinase 1	0.649097	0.0156435	0.621081	4.66822e-07	0.640132	6.16401e-05
Eif2s2	eukaryotic translation initiation factor 2, subunit 2 (beta)	0.556811	0.074064	0.664294	0.0160636	0.63305	0.00154458
Emc9	ER membrane protein complex subunit 9	2.28201	2.39597e-07	3.80395	1.38529e-21	1.82112	9.78793e-06
Ephb2	Eph receptor B2	1.35926	0.000661373	0.950793	0.00426278	1.03698	0.00422325
Ereg	epiregulin	3.49914	2.02336e-18	4.73253	8.36673e-24	3.20525	4.82147e-17
Espnl	espin-like	0.837235	0.0281178	0.462276	0.0124539	0.676151	0.0306976
Exo5	exonuclease 5	0.922645	0.0014808	0.519727	9.76577e-05	0.553714	0.00772993
F630040L22Rik		1.94081	2.92903e-05	4.00615	5.97041e-16	1.74755	3.24886e-05
Fadd	Fas (TNFRSF6)-associated via death domain	0.67542	0.0387477	0.602122	0.00896774	0.594594	0.0353791
Fam167b	family with sequence similarity 167, member B	1.21159	0.027642	1.49813	0.000602625	0.81943	0.0977543
Fam171a2	family with sequence similarity 171, member A2	0.773384	0.0172642	1.03423	5.48145e-08	0.903109	8.93207e-05
Fam212a	family with sequence similarity 212, member A	0.957217	0.0215833	1.56552	4.40492e-07	1.16292	0.000402798
Fam46a	family with sequence similarity 46, member A	1.37364	0.000100869	0.526981	0.0784954	1.62555	1.58901e-07
Fam53b	family with sequence similarity 53, member B	0.856197	0.0316978	0.88797	2.14471e-12	0.985536	2.76374e-08
Fam71b	family with sequence similarity 71, member B	3.57692	2.86412e-20	3.60654	1.33387e-19	3.12112	2.67148e-16
Fank1	fibronectin type 3 and ankyrin repeat domains 1	0.935706	0.00452238	1.05497	5.44983e-17	0.888686	0.000468436
Farp1	FERM, RhoGEF (Arhgef) and pleckstrin domain protein 1 (chondrocyte-derived)	2.49644	2.88947e-10	2.51727	7.67082e-23	2.8339	5.36591e-19
Fastkd2	FAST kinase domains 2	0.663897	0.0307666	0.792078	0.000517497	0.974277	7.53032e-06
Fbxo27	F-box protein 27	2.24282	1.10977e-07	2.5173	8.45398e-12	2.06375	1.69157e-07
Fitm1	fat storage-inducing transmembrane protein 1	3.22742	3.12502e-15	4.59596	5.244e-23	3.29153	2.97416e-18
Flnc	filamin C, gamma	1.4823	0.00030496	1.8854	3.67238e-15	1.59898	6.55691e-06
Folr1	folate receptor 1 (adult)	1.68797	1.49688e-05	2.42827	8.08547e-14	1.75953	6.26593e-08
Foxd2	forkhead box D2	1.08281	0.0272173	0.915982	0.00199005	1.00047	0.0163006
Fyn	Fyn proto-oncogene	0.737253	0.00299979	0.747749	3.80477e-07	0.551108	0.0231545
Galnt6	UDP-N-acetyl-alpha-D-galactosamine:polypeptide N-acetylgalactosaminyltransferase 6	1.12766	0.000303705	1.1452	4.77438e-08	0.667013	1.70219e-06
Gba2	glucosidase beta 2	0.628155	0.0310372	0.418143	2.13296e-05	0.530547	0.0113783
Gdpgp1	GDP-D-glucose phosphorylase 1	0.786465	0.0703067	0.593189	0.000319176	0.587562	0.0173352
Ghitm	growth hormone inducible transmembrane protein	0.521021	0.0418255	0.494572	0.0111154	0.664405	0.000692312
Gm10040	predicted gene 10040	2.38954	2.78736e-16	3.57252	3.98209e-57	5.31773	1.44856e-167
Gm10451	predicted gene 10451	3.80563	2.14005e-23	6.34961	6.63665e-46	5.22199	3.2313e-58
Gm13154		0.977028	0.000115384	1.32697	2.49795e-07	1.12341	2.05013e-08
Gm4907	predicted gene 4907	0.914302	0.0885175	1.00748	0.00743586	1.37067	5.63341e-05
Gm973	predicted gene 973	5.20046	6.38034e-56	6.34693	1.32818e-60	5.28574	2.32641e-74
Gm9864	predicted gene 9864	0.852806	0.0387477	0.872303	1.18187e-07	0.78404	0.000958822
Gmpr2	guanosine monophosphate reductase 2	0.576408	0.0313406	0.549999	0.000122979	0.461096	0.0107262
Gpr113		1.6105	9.60665e-09	1.08687	1.94947e-05	1.26716	4.78755e-06
Gpr179	G protein-coupled receptor 179	1.83319	9.92168e-05	1.77903	0.00226682	1.71165	5.3631e-05
Gpr183	G protein-coupled receptor 183	3.63209	8.38893e-26	3.96191	1.66443e-15	2.70281	2.03092e-17
Grb7	growth factor receptor bound protein 7	1.95478	1.76651e-10	1.42347	8.73485e-29	1.46396	1.0635e-11
Gstt2	glutathione S-transferase, theta 2	0.809196	0.0326495	0.854844	0.000338286	0.574076	0.0345934
H1f0	H1 histone family, member 0	0.731722	0.00982078	0.654869	0.000732006	0.416909	0.0614834
H2-Q4	histocompatibility 2, Q region locus 4	2.73329	4.76997e-14	4.23257	2.42101e-22	1.93018	1.50734e-06
H2-T23	histocompatibility 2, T region locus 23	0.698944	0.0374498	1.01804	7.79489e-05	0.873909	9.16702e-07
Hip1r	huntingtin interacting protein 1 related	0.885111	0.00283898	0.571805	0.0100489	0.560748	0.010475
Hist1h1c	histone cluster 1, H1c	1.09092	0.00500484	1.6386	3.63112e-06	1.48641	8.2446e-24
Hist1h2bc	histone cluster 1, H2bc	1.44638	0.00128607	1.61007	2.39568e-06	1.69564	1.84633e-06
Hmx2	H6 homeobox 2	0.895101	0.0593882	0.783155	0.00610465	0.68044	0.0993349
Hsd17b4	hydroxysteroid (17-beta) dehydrogenase 4	0.514766	0.0843755	0.616401	2.3008e-05	0.41214	0.0171775
Hspa2	heat shock protein 2	0.919684	0.0113684	1.28052	1.66126e-07	1.004	0.00109868
Hvcn1	hydrogen voltage-gated channel 1	1.6318	1.03034e-10	1.49147	6.05644e-14	1.63001	3.79408e-13
Icam2	intercellular adhesion molecule 2	0.572097	0.0713639	0.636306	0.000259025	0.788039	8.81286e-05
Igf1r	insulin-like growth factor I receptor	1.09692	0.00657742	0.829947	2.3297e-07	1.04668	2.62994e-06
Ikzf2	IKAROS family zinc finger 2	0.688018	0.0254205	0.559576	0.00568569	0.481268	0.00482773
Il11ra1	interleukin 11 receptor, alpha chain 1	0.998876	0.0637253	0.847781	0.00190958	0.915222	0.0418934
Ints4	integrator complex subunit 4	0.548375	0.0681867	0.329706	0.0143042	0.578625	0.000946694
Iqcg	IQ motif containing G	1.06254	0.000110323	0.630147	0.0227275	1.00317	4.76422e-10
Itga7	integrin alpha 7	1.34438	0.00742031	1.98138	7.61416e-06	1.23019	0.00584775
Itk	IL2 inducible T cell kinase	2.59388	2.15972e-09	3.799	2.46072e-16	1.31406	0.00334848
Ivns1abp	influenza virus NS1A binding protein	1.24494	3.54084e-08	1.4555	1.01049e-14	0.613819	0.00232256
Jup	junction plakoglobin	1.08441	0.0172019	1.06622	3.80672e-05	0.904026	0.00301992
Kat8	K(lysine) acetyltransferase 8	0.674614	0.036737	0.555176	5.82391e-05	0.8618	0.000133682
Kcnj6	potassium inwardly-rectifying channel, subfamily J, member 6	1.6847	0.000428196	4.10061	1.70026e-15	0.951048	0.0440737
Kdelc1	KDEL (Lys-Asp-Glu-Leu) containing 1	0.649099	0.0191441	0.428743	0.0131885	0.841067	4.61683e-06
Kdm2b	lysine (K)-specific demethylase 2B	0.53631	0.0544228	0.216972	0.00598401	0.545447	0.000470574
Kdsr	3-ketodihydrosphingosine reductase	0.78085	0.0024513	0.681125	5.25226e-05	0.633692	0.000560991
Khk	ketohexokinase	0.732305	0.0314129	0.831323	4.13223e-06	1.24499	8.44633e-13
Kif17	kinesin family member 17	2.05999	2.5709e-09	0.951229	0.00132598	1.95618	1.30498e-09
Kif24	kinesin family member 24	2.28146	1.75029e-14	1.8801	5.67544e-19	0.618346	0.00566474
Klhl18	kelch-like 18	0.617928	0.033975	0.564518	2.63809e-07	0.431959	0.0147302
Kremen2	kringle containing transmembrane protein 2	1.28737	0.0120513	1.20804	0.00030009	0.971511	0.0304488
Lat2	linker for activation of T cells family, member 2	1.95342	1.07017e-07	2.36592	7.6668e-10	0.930063	0.0254693
Letm1	leucine zipper-EF-hand containing transmembrane protein 1	0.546875	0.0947994	0.697881	1.94128e-05	0.386408	0.0562435
Lgals3	lectin, galactose binding, soluble 3	3.80919	8.49195e-47	3.21032	2.5487e-18	3.26638	1.17917e-34
Lgals7	lectin, galactose binding, soluble 7	4.35013	3.96549e-33	5.1945	6.44227e-32	4.50287	4.33265e-41
Lgr4	leucine-rich repeat-containing G protein-coupled receptor 4	1.10225	0.00643336	1.48807	1.64197e-14	1.06132	0.000749642
Lgr6	leucine-rich repeat-containing G protein-coupled receptor 6	0.908233	0.0432629	1.264	1.05129e-09	0.979879	0.00422644
Limk1	LIM-domain containing, protein kinase	0.694876	0.0312642	1.03382	6.14968e-08	0.712038	0.000918326
Lipt1	lipoyltransferase 1	0.818273	0.0643934	0.386012	0.0968409	0.701261	0.0399757
Loxl3	lysyl oxidase-like 3	1.29077	0.000100699	0.726383	0.00396968	1.31807	2.62272e-05
Lpgat1	lysophosphatidylglycerol acyltransferase 1	5.68196	2.89878e-63	7.35859	7.58115e-74	6.04482	1.33317e-92
Lrrc49	leucine rich repeat containing 49	0.707011	0.0432794	0.598738	0.00552717	0.502399	0.0209786
Lrrc8d	leucine rich repeat containing 8D	0.563311	0.0788505	0.696176	1.10209e-07	0.548237	0.00823856
Lrrc8e	leucine rich repeat containing 8 family, member E	1.26653	0.0176801	2.04843	5.61991e-05	1.04701	0.0207183
Lrtm2	leucine-rich repeats and transmembrane domains 2	4.20921	7.79122e-30	5.00141	1.08484e-35	4.46142	1.71598e-46
Lyplal1	lysophospholipase-like 1	0.83172	0.0166181	0.900684	1.95626e-09	0.992856	2.70814e-06
Lyrm2	LYR motif containing 2	0.546082	0.0608044	0.537409	0.000151	0.503908	0.0152104
Mapre3	microtubule-associated protein, RP/EB family, member 3	3.46903	3.82956e-18	5.53862	5.29644e-34	3.80676	2.84568e-26
Max	Max protein	0.664966	0.0540527	0.932583	2.92045e-08	0.803585	1.64304e-05
Mdn1	midasin AAA ATPase 1	0.746341	0.0321433	0.715408	0.00686382	0.926503	3.31137e-06
Meis2	Meis homeobox 2	1.15254	0.00136715	1.18455	2.03822e-10	1.19408	5.36953e-06
Mesdc2	mesoderm development candidate 2	0.768997	0.000886608	0.635158	1.16009e-05	0.704825	0.00267191
Mfsd3	major facilitator superfamily domain containing 3	0.747071	0.0369791	0.899977	2.78246e-05	0.692739	0.0147117
Mgmt	O-6-methylguanine-DNA methyltransferase	0.508832	0.071628	0.574793	0.00293535	0.685988	0.00245806
Mmachc	methylmalonic aciduria cblC type, with homocystinuria	0.758281	0.0114941	0.66511	0.000724314	0.975873	2.7607e-08
Mpl	myeloproliferative leukemia virus oncogene	1.36875	0.00844802	1.16096	0.0297707	0.751311	0.0881798
Mroh6	maestro heat-like repeat family member 6	1.31379	0.00412778	1.12844	4.34289e-06	1.08629	0.0108554
Mrpl46	mitochondrial ribosomal protein L46	0.529884	0.0579505	0.666472	2.45467e-06	0.476229	0.00383734
Mrpl50	mitochondrial ribosomal protein L50	0.479939	0.0638112	0.539494	0.00262445	0.665356	0.000145847
Myh7b	myosin, heavy chain 7B, cardiac muscle, beta	1.12838	0.00448888	1.67276	1.76242e-07	1.28637	0.000106765
Mylpf	myosin light chain, phosphorylatable, fast skeletal muscle	1.36506	0.000290795	1.27957	9.07867e-06	1.17331	1.04978e-05
Myo7a	myosin VIIA	1.30473	0.000157119	1.06464	1.86742e-05	1.22158	1.22689e-06
Naa30	N(alpha)-acetyltransferase 30, NatC catalytic subunit	0.578598	0.0437027	0.746703	0.000134536	0.523793	0.00313779
Nans	N-acetylneuraminic acid synthase (sialic acid synthase)	0.532794	0.0440269	0.436186	0.000273912	0.417714	0.0065452
Nasp	nuclear autoantigenic sperm protein (histone-binding)	0.543169	0.0327775	0.476728	0.00247214	0.591534	5.35217e-05
Nat6	N-acetyltransferase 6	0.997039	0.000981744	0.368532	0.0954969	0.399395	0.0994759
Nat9	N-acetyltransferase 9 (GCN5-related, putative)	1.05594	5.31971e-05	0.683362	1.42303e-09	0.862788	0.000521905
Ncl	nucleolin	0.733386	0.024807	0.676154	0.00329426	0.866269	1.58819e-06
Ndufs5	NADH dehydrogenase (ubiquinone) Fe-S protein 5	0.577316	0.0703067	0.682965	3.63473e-05	0.59812	0.00135002
Neb	nebulin	1.73198	1.46996e-05	1.80917	6.06954e-08	1.86332	1.07629e-07
Nfx1	nuclear transcription factor, X-box binding 1	0.482883	0.0932166	0.334881	0.000274325	0.636861	3.08987e-05
Nif3l1	Ngg1 interacting factor 3-like 1 (S. pombe)	0.497462	0.0955273	0.67346	0.0219178	0.628844	0.00293627
Nlrx1	NLR family member X1	1.92725	3.16394e-05	1.76165	0.00222543	1.72243	5.01543e-05
Nol12	nucleolar protein 12	0.852249	0.00414812	1.19648	7.93456e-10	1.20603	1.27705e-17
Noxred1	NADP+ dependent oxidoreductase domain containing 1	1.64328	3.30765e-07	1.41432	2.06227e-08	1.35209	0.000433273
Nr1i3	nuclear receptor subfamily 1, group I, member 3	1.20663	0.0217849	2.1882	9.85155e-05	1.23623	0.00557393
Nr5a1	nuclear receptor subfamily 5, group A, member 1	1.90167	5.06209e-05	3.89752	9.7833e-15	0.913195	0.0577552
Nrxn2	neurexin II	2.51033	9.93717e-10	3.35635	9.96269e-28	1.91992	5.58503e-08
Nsmce4a	NSE4 homolog A, SMC5-SMC6 complex component	0.466093	0.0956887	0.48909	5.72527e-05	0.47187	0.00359703
Nsun4	NOL1/NOP2/Sun domain family, member 4	0.668986	0.0254205	0.720803	4.13223e-06	0.581406	0.00607127
Nthl1	nth (endonuclease III)-like 1 (E.coli)	1.05076	0.00388105	0.729372	8.94451e-05	0.90775	0.000472981
Nucb2	nucleobindin 2	2.2485	2.86586e-07	2.40496	3.622e-10	2.13048	1.9738e-07
Oas2	2'-5' oligoadenylate synthetase 2	1.96048	3.13574e-07	2.31096	1.00601e-07	1.95735	7.98718e-07
Olfr58	olfactory receptor 58	1.25519	0.0210003	2.14669	0.000250171	1.14136	0.0109581
Olfr857	olfactory receptor 857	2.31429	1.75678e-08	3.02834	5.25371e-10	0.858895	0.0473219
Oplah	5-oxoprolinase (ATP-hydrolysing)	1.20941	0.0014186	1.47586	1.3168e-07	1.27711	0.000979903
Osbpl5	oxysterol binding protein-like 5	1.25084	0.00492804	0.527955	0.0316072	0.884411	0.000250039
Otud6b	OTU domain containing 6B	0.686979	0.00696987	0.779765	0.000496132	1.06887	1.69079e-09
Otx1	orthodenticle homeobox 1	1.19926	0.00133276	0.683568	0.002663	0.978012	0.00539761
Ovgp1	oviductal glycoprotein 1	0.854297	0.0793816	0.655796	0.0311813	0.759606	0.0925755
Oxnad1	oxidoreductase NAD-binding domain containing 1	0.792416	0.0194114	0.538688	0.0137564	0.610841	0.00506657
Pagr1a	PAXIP1 associated glutamate rich protein 1A	0.718688	0.0748866	0.61424	0.000435011	0.912481	6.53311e-05
Palm3	paralemmin 3	1.28366	0.00196716	0.855682	0.000138725	1.27418	0.000679177
Paqr8	progestin and adipoQ receptor family member VIII	0.866579	0.0275791	0.508835	0.00996795	0.669271	0.000306421
Pax6	paired box 6	1.42757	0.000168043	1.42949	7.29838e-06	1.16982	0.00306037
Pcsk9	proprotein convertase subtilisin/kexin type 9	1.10344	0.0419093	1.59605	0.00219881	1.00793	0.0325092
Pdcl	phosducin-like	0.568093	0.0982559	0.636268	0.00237917	0.734211	0.000307044
Pde3b	phosphodiesterase 3B, cGMP-inhibited	0.805759	0.00710249	0.674774	0.0156291	0.797132	0.000738688
Phf23	PHD finger protein 23	0.605718	0.0747802	0.817967	5.98897e-12	0.668842	1.52326e-05
Phf7	PHD finger protein 7	1.23543	7.61967e-05	1.21943	1.82413e-11	1.31609	6.14485e-10
Phkg2	phosphorylase kinase, gamma 2 (testis)	0.630942	0.0170411	0.277293	0.0925381	0.426673	0.0182457
Phospho2	phosphatase, orphan 2	0.732263	0.0378053	0.54645	0.000206595	0.423149	0.0417447
Pigo	phosphatidylinositol glycan anchor biosynthesis, class O	0.693341	0.0204495	0.645214	2.23508e-06	0.700811	0.00028183
Pitpnm2	phosphatidylinositol transfer protein, membrane-associated 2	1.10756	0.000104958	1.30954	4.08693e-15	1.16117	8.29952e-07
Plcxd2	phosphatidylinositol-specific phospholipase C, X domain containing 2	0.849567	0.0418846	1.40773	5.93889e-09	0.767102	0.0406511
Plekha6	pleckstrin homology domain containing, family A member 6	1.21216	0.00182359	0.856849	0.00125112	1.03062	0.000436762
Plekhg4	pleckstrin homology domain containing, family G (with RhoGef domain) member 4	1.22672	0.0063613	1.77876	1.97185e-09	1.09466	0.00369372
Plin1	perilipin 1	1.24369	0.00302453	1.37908	2.95013e-05	1.25989	4.29165e-05
Plxdc2	plexin domain containing 2	0.595584	0.0638112	0.564892	0.0011457	0.468841	0.0449146
Pmfbp1	polyamine modulated factor 1 binding protein 1	0.944417	0.0799684	1.88456	3.68992e-08	1.21471	0.00482909
Pold3	polymerase (DNA-directed), delta 3, accessory subunit	0.776358	0.0633615	0.516887	0.041154	0.690655	0.0136094
Polr1e	polymerase (RNA) I polypeptide E	1.00751	3.13667e-05	1.34179	5.08385e-07	1.22713	8.17985e-16
Polr2a	polymerase (RNA) II (DNA directed) polypeptide A	0.786319	0.0137464	0.434799	0.00417221	0.456061	0.0220528
Ppp1r7	protein phosphatase 1, regulatory (inhibitor) subunit 7	0.606929	0.0659552	0.437176	0.0117432	0.608535	0.000445544
Prpf31	pre-mRNA processing factor 31	0.55894	0.0810277	0.767313	0.00271411	0.659399	8.69694e-06
Prpf6	pre-mRNA splicing factor 6	0.632234	0.0438173	0.366072	0.00619489	0.510123	0.0143898
Prss38	protease, serine 38	1.45093	0.00411654	1.478	0.0126053	1.80062	2.23037e-05
Prss42	protease, serine 42	1.28097	0.00133316	1.26238	1.45013e-05	1.46305	6.22365e-07
Prss8	protease, serine 8 (prostasin)	1.73683	0.000212349	2.29473	5.48145e-08	1.87596	8.15489e-06
Psme1	proteasome (prosome, macropain) activator subunit 1 (PA28 alpha)	0.592352	0.0193247	0.633603	6.49785e-06	0.638312	0.00109256
Psph	phosphoserine phosphatase	2.69456	8.38893e-26	1.93283	1.10939e-11	2.4545	1.45137e-40
Ptbp3	polypyrimidine tract binding protein 3	0.643145	0.0411483	0.620118	0.000517412	0.392548	0.0165609
Ptch2	patched 2	4.37581	3.46649e-38	5.68357	4.86915e-48	3.89235	8.03529e-33
Ptms	parathymosin	0.815053	0.0386401	0.604423	0.0419004	0.410127	0.0934288
Ptpn3	protein tyrosine phosphatase, non-receptor type 3	0.958982	0.000108076	0.918023	1.99851e-05	0.532422	0.0135934
Ptprcap	protein tyrosine phosphatase, receptor type, C polypeptide-associated protein	3.62064	1.646e-29	5.75733	3.50779e-95	5.16612	3.24549e-87
Rab11fip4	protein tyrosine phosphatase, receptor type, C polypeptide-associated protein	1.63505	0.000246078	2.20548	2.86682e-10	1.40629	0.00130905
Rab3gap1	RAB11 family interacting protein 4 (class II)	1.42057	1.59369e-10	1.12464	4.94834e-17	0.965275	9.16895e-09
Rad23b	RAB3 GTPase activating protein subunit 1	0.586295	0.0503898	0.588399	1.94423e-05	0.627208	2.05529e-05
Ranbp17	RAD23 homolog B, nucleotide excision repair protein	0.768637	0.0116156	0.605609	0.00151154	0.710647	0.00156496
Rassf2	RAN binding protein 17	0.640886	0.0979687	0.349815	0.0178025	0.524334	0.0100891
Rccd1	Ras association (RalGDS/AF-6) domain family member 2	0.752502	0.0381997	0.979666	2.41498e-07	0.851784	9.4013e-06
Rcn3	RCC1 domain containing 1	1.36531	7.36685e-05	1.27581	3.38036e-09	0.722492	0.0522115
Rfc2	reticulocalbin 3, EF-hand calcium binding domain	0.919356	0.00534119	0.673918	0.00128536	0.60802	0.00974314
Rgp1	replication factor C (activator 1) 2	0.57381	0.0272012	0.785927	2.9543e-15	0.455569	0.00798362
Rhobtb2	RAB6A GEF compex partner 1	0.662124	0.0922223	0.54363	0.00017246	0.615016	0.000979903
Rinl	Rho-related BTB domain containing 2	1.00417	0.00872008	0.800714	0.000871876	0.908867	0.00434124
Rnf2	Ras and Rab interactor-like	0.618603	0.0393116	0.351279	0.0088185	0.549405	0.00315234
Rnf20	ring finger protein 2	0.685387	0.00287231	0.600041	5.13235e-08	0.785173	1.3917e-09
Rnf222	ring finger protein 20	0.813308	0.0649875	1.14404	1.15168e-05	0.747347	0.0210924
Rngtt	ring finger protein 222	0.612173	0.0220953	0.413005	3.69849e-05	0.566312	0.000315359
Rnpep	RNA guanylyltransferase and 5'-phosphatase	0.580114	0.0567012	0.509041	0.00976316	0.591885	0.0166979
Rpgrip1	arginyl aminopeptidase (aminopeptidase B)	2.11626	5.91846e-08	3.00543	4.73151e-23	2.67159	2.0723e-16
Rrp7a	retinitis pigmentosa GTPase regulator interacting protein 1	0.536401	0.060512	0.98216	2.86889e-08	0.631604	7.57007e-05
Rusc2	ribosomal RNA processing 7 homolog A (S. cerevisiae)	1.25191	4.29728e-05	1.11519	8.77072e-05	0.760421	0.00578049
Samd4	RUN and SH3 domain containing 2	1.82524	4.30453e-05	3.06912	9.64926e-13	1.05724	0.0205938
Scly	sterile alpha motif domain containing 4	0.615292	0.0344793	0.395026	0.0204288	0.749101	9.97266e-05
Sdr42e1	selenocysteine lyase	0.757298	0.00868985	0.506537	0.00133724	0.462855	0.0486184
Sema4g	short chain dehydrogenase/reductase family 42E, member 1	1.06465	0.0680524	2.11208	7.21876e-05	0.940347	0.0497962
Sept1	sema domain, immunoglobulin domain (Ig), transmembrane domain (TM) and short cytoplasmic domain, (semaphorin) 4G	0.711967	0.00183722	0.341892	0.000802952	0.609856	0.00102884
Serinc2	septin 1	1.18742	5.51198e-05	1.3305	1.00289e-08	1.04482	0.000374063
Sf3a3	serine incorporator 2	0.468184	0.0742533	0.268197	0.0704072	0.487589	0.00228326
Sgip1	splicing factor 3a, subunit 3	0.822903	0.0806153	1.04697	2.04188e-12	0.861081	0.00139516
Sgsh	SH3-domain GRB2-like (endophilin) interacting protein 1	1.53682	1.79167e-05	1.20628	0.0077436	0.740036	0.0964981
Sh2d2a	N-sulfoglucosamine sulfohydrolase (sulfamidase)	0.957652	0.071628	3.38337	4.29805e-14	4.50711	4.81438e-59
Sh3bp5	SH2 domain containing 2A	0.570952	0.0955273	0.873172	1.4829e-05	0.552042	0.0200736
Sh3pxd2a	SH3-domain binding protein 5 (BTK-associated)	1.49496	0.00318067	3.24016	3.0746e-12	1.57784	0.000273188
Slc16a3	SH3 and PX domains 2A	1.14756	0.00185602	1.71244	3.60006e-15	0.898749	0.00746085
Slc25a45	solute carrier family 16 (monocarboxylic acid transporters), member 3	0.670261	0.0341203	0.477789	0.00106701	0.736314	0.00130307
Slc38a6	solute carrier family 25, member 45	1.53055	7.22313e-09	1.73456	5.49734e-25	1.75819	1.32358e-26
Slc47a2	solute carrier family 38, member 6	1.02115	0.0320915	1.53281	2.56779e-13	1.29209	0.000603888
Slc9b1	solute carrier family 47, member 2	0.788327	0.0873254	0.878132	0.00525278	1.11601	0.00013786
Slco3a1	solute carrier family 9, subfamily B (NHA1, cation proton antiporter 1), member 1	1.01624	0.00315566	0.945252	3.17507e-06	1.14762	0.000130249
Smap2	solute carrier organic anion transporter family, member 3a1	0.660605	0.0161765	0.418057	0.000186072	0.645258	6.82295e-05
Smo	small ArfGAP 2	1.61734	3.20118e-07	1.44911	3.23836e-11	1.22992	3.55895e-09
Smu1	smoothened, frizzled class receptor	0.45617	0.0902616	0.463315	0.000110866	0.412815	0.00654626
Snapc5	smu-1 suppressor of mec-8 and unc-52 homolog (C. elegans)	0.614946	0.0312141	0.765397	0.000586881	0.753389	6.32689e-05
Snrnp48	small nuclear RNA activating complex, polypeptide 5	0.792699	0.00537212	0.627887	2.1968e-06	0.967835	2.56375e-08
Snx31	small nuclear ribonucleoprotein 48 (U11/U12)	0.971023	0.00568566	0.575867	0.00238015	0.959454	0.00499351
Spata21	sorting nexin 31	0.813191	0.0659552	1.06521	0.00038286	0.884512	0.0145542
Spint1	spermatogenesis associated 21	1.13051	0.0182474	0.8344	0.0158791	0.929894	0.0350467
Ssc5d	serine protease inhibitor, Kunitz type 1	1.35869	0.000610592	1.82729	6.72651e-11	1.57732	6.12325e-06
Supt5	scavenger receptor cysteine rich family, 5 domains	0.555619	0.0143137	0.590578	3.09904e-07	0.767744	1.89006e-08
Supt6	suppressor of Ty 5	0.692192	0.0309898	0.825328	4.81371e-07	0.726122	2.05137e-05
Surf2	suppressor of Ty 6	0.549044	0.067692	0.809509	3.28241e-05	0.848284	8.54069e-07
Sv2c	surfeit gene 2	1.50542	0.000620938	1.8441	5.69925e-07	1.67115	2.82696e-05
Syngr1	synaptic vesicle glycoprotein 2c	1.54073	1.73911e-06	1.7033	1.09513e-10	1.31457	4.40234e-05
Tex10	synaptogyrin 1	0.544885	0.0438173	0.903664	3.76347e-14	0.652563	3.3583e-05
Tfpi	testis expressed gene 10	3.55862	3.08383e-19	5.11429	1.91605e-38	1.70323	4.11492e-05
Tmem102	tissue factor pathway inhibitor	1.2973	0.000851673	1.16763	9.64094e-12	0.985023	0.000470574
Tmem104	transmembrane protein 102	1.10602	0.000187195	0.608603	0.000954966	0.849268	0.00508058
Tmem126a	transmembrane protein 104	0.62005	0.0264144	1.07566	7.6207e-07	0.622172	0.00532217
Tmem231	transmembrane protein 126A	0.957421	0.0604077	1.18126	0.00047966	0.744858	0.0943601
Tmem51	transmembrane protein 231	0.934893	0.00118342	1.31093	1.03773e-10	0.929075	6.53311e-05
Tmem64	transmembrane protein 51	0.979106	0.00211728	0.709879	0.00595441	0.741771	0.000468268
Tmem69	transmembrane protein 64	0.56823	0.0742485	0.54091	0.00124871	0.734411	0.000113895
Tmem9	transmembrane protein 69	0.592385	0.0678327	0.804402	7.06252e-05	0.584925	0.00364588
Tnk1	transmembrane protein 9	2.04057	9.2011e-06	3.74853	1.34823e-21	1.79495	2.09271e-05
Tnks1bp1	tyrosine kinase, non-receptor, 1	1.7855	1.9763e-06	1.21555	3.70826e-05	1.01949	0.013472
Tnrc6a	tankyrase 1 binding protein 1	0.625448	0.0266691	0.24675	0.00911944	0.416848	0.00608363
Top1mt	trinucleotide repeat containing 6a	0.737591	0.0158883	0.735472	0.000331036	0.589513	0.0125032
Topors	DNA topoisomerase 1, mitochondrial	0.49129	0.0827745	0.379192	0.000351906	0.385713	0.0134746
Tph1	topoisomerase I binding, arginine/serine-rich	1.96248	2.53185e-05	2.66517	2.73882e-10	0.998869	0.0225741
Tpp1	tryptophan hydroxylase 1	0.746898	0.0109429	0.648929	3.38128e-08	0.535223	0.00601369
Trim2	tripeptidyl peptidase I	2.24835	8.08511e-10	1.99346	5.26396e-09	2.48234	9.98071e-13
Trim47	tripartite motif-containing 2	0.896237	0.0360688	0.582942	0.0038655	1.05404	0.00079963
Trio	tripartite motif-containing 47	2.67973	5.78684e-10	5.57762	9.87462e-33	1.17417	0.00780703
Trmt1l	triple functional domain (PTPRF interacting)	1.01317	0.0120513	0.605467	0.00155294	0.938385	5.89572e-06
Tspear	tRNA methyltransferase 1 like	1.84371	8.72895e-05	3.93829	1.0974e-13	1.75261	3.92341e-05
Tspyl4	thrombospondin type laminin G domain and EAR repeats	1.70359	3.05285e-07	1.14349	0.00225984	1.73209	1.14519e-08
Ttc21a	TSPY-like 4	1.02985	0.082016	1.55841	0.000695056	1.13064	0.0132911
Tulp1	tetratricopeptide repeat domain 21A	2.95923	1.37059e-21	3.36207	1.48074e-40	3.08848	1.74631e-28
Uap1l1	tubby like protein 1	0.600373	0.035622	0.849925	2.48504e-06	0.459296	0.0246369
Uchl5	UDP-N-acteylglucosamine pyrophosphorylase 1-like 1	0.579554	0.0145345	0.518398	4.94214e-05	0.438015	0.015477
Upf3b	ubiquitin carboxyl-terminal esterase L5	0.682632	0.00211728	0.203821	0.0641565	0.563538	0.000478165
Utp11l	UPF3 regulator of nonsense transcripts homolog B (yeast)	0.687968	0.00343916	0.347446	0.0334652	0.62284	3.73977e-05
Utp14a	UTP14A small subunit processome component	0.650378	0.00994218	0.604501	0.00538644	0.725055	1.40589e-07
Uvrag	UV radiation resistance associated gene	0.521555	0.0975939	0.419968	2.65719e-06	0.461481	0.00553357
Vcp	valosin containing protein	0.490883	0.0959078	0.718238	8.89228e-07	0.54491	0.000307931
Vps33b	vacuolar protein sorting 33B	0.544441	0.0413476	0.680864	2.08278e-07	0.531119	0.00226758
Vsig10	V-set and immunoglobulin domain containing 10	1.67926	1.28734e-05	1.9756	1.58498e-08	1.56522	1.79047e-05
Wdr63	WD repeat domain 63	1.01555	0.0864536	2.24845	1.12315e-07	1.17262	0.00876595
Wee1	WEE 1 homolog 1 (S. pombe)	1.00866	0.00385497	0.286398	0.0601803	0.753845	0.000683838
Wnk4	WNK lysine deficient protein kinase 4	0.787959	0.0827745	0.544291	0.071892	1.21533	0.0010821
Xpa	xeroderma pigmentosum, complementation group A	0.586451	0.0402192	0.347491	0.0987996	0.420615	0.0568754
Xrcc5	X-ray repair complementing defective repair in Chinese hamster cells 5	0.954463	0.000426395	1.01743	2.42779e-08	1.14231	3.45544e-10
Ybx1	Y box protein 1	0.4927	0.0819355	0.51232	0.000319381	0.551951	0.000125241
Zdhhc24	zinc finger, DHHC domain containing 24	0.845776	0.0418184	0.403599	0.00956738	0.365095	0.0476581
Zdhhc25	zinc finger, DHHC domain containing 25	1.63741	0.000636415	4.05974	5.72962e-15	1.91656	4.6722e-06
Zfp207	zinc finger protein 207	0.931585	0.000113872	0.83747	8.28516e-13	1.03876	2.16579e-11
Zfp446	zinc finger protein 446	0.830007	0.00825225	0.460032	2.07765e-05	0.557219	0.00428814
Zfp518b	zinc finger protein 518B	1.18018	2.24236e-05	1.49979	2.03566e-11	1.25386	1.21392e-09
Zfp629	zinc finger protein 629	1.13588	0.00107168	0.376708	0.0143408	0.737958	0.00119615
Zfp691	zinc finger protein 691	0.921697	0.0315884	0.370292	0.00815354	0.578553	0.0224456
Zfp764	zinc finger protein 764	0.914296	0.00824472	0.953421	8.833e-09	0.555559	0.0563563
Zfp771	zinc finger protein 771	0.739607	0.0277162	1.26449	3.9403e-10	1.28127	1.25888e-08
Zfyve1	zinc finger, FYVE domain containing 1	0.926038	0.00402344	0.399211	0.0105371	0.737271	1.2469e-06
Zrsr1	zinc finger (CCCH type), RNA binding motif and serine/arginine rich 1	1.18616	5.83907e-05	0.711848	0.000871876	0.87109	0.000442433
Zscan29	zinc finger SCAN domains 29	0.844742	0.00328891	0.493006	1.91409e-07	0.466195	0.00669997
1500011B03Rik	RIKEN cDNA 1500011B03 gene	0.800396	0.0311535	1.02179	2.60543e-10	0.744703	0.0133228
1700010I14Rik	RIKEN cDNA 1700010I14 gene	1.06838	0.00340552	0.659965	0.00796223	0.889233	0.00137648
2310030G06Rik	RIKEN cDNA 2310030G06 gene	3.36424	8.15353e-17	5.08139	7.75264e-29	3.44846	1.21225e-21
4930415O20Rik	RIKEN cDNA 4930415O20 gene	1.75429	0.000266003	2.18351	8.66364e-06	1.42435	0.00114522
4930500J02Rik	RIKEN cDNA 4930500J02 gene	2.46854	1.63829e-08	4.00967	9.39788e-20	2.88156	5.50143e-14
4930539E08Rik	RIKEN cDNA 4930539E08 gene	3.27747	3.36496e-16	5.2246	2.99677e-38	3.08283	6.31001e-19
4932438H23Rik	RIKEN cDNA 4932438H23 gene	1.8546	4.08782e-05	2.29759	1.2338e-07	1.62775	0.000124366
9030617O03Rik	RIKEN cDNA 9030617O03 gene	0.740297	0.0626909	0.517276	0.0894005	1.14445	6.10101e-08
9130023H24Rik	RIKEN cDNA 9130023H24 gene	1.48946	0.000107862	1.34949	1.06565e-11	1.05874	7.16558e-05
A530032D15Rik	RIKEN cDNA A530032D15Rik gene	1.4015	0.00649639	2.31532	1.3469e-07	0.926109	0.053048
Transcriptionally downregulated genes
		mRNA matching ribosome footprinting		mRNA matching polysomal RNA sequencing		Independent mRNA dataset
Gene	Description	Log2 Fold Change	adjusted P	Log2 Fold Change	adjusted P	Log2 Fold Change	adjusted P
Abcc1	ATP-binding cassette, sub-family C (CFTR/MRP), member 1	-0.871923	7.78336e-05	-0.861564	7.9179e-08	-0.914812	6.59684e-07
Abhd14b	abhydrolase domain containing 14b	-0.611705	0.0913154	-0.401709	0.0316752	-0.658172	0.02537
Acsl1	acyl-CoA synthetase long-chain family member 1	-0.799414	0.00283898	-0.913357	1.30214e-05	-1.05295	1.94273e-06
Acta2	actin, alpha 2, smooth muscle, aorta	-1.97671	2.20718e-05	-1.60521	0.00395451	-0.931767	0.0282008
Actg2	actin, gamma 2, smooth muscle, enteric	-0.865783	0.052353	-0.747391	0.00104032	-1.10719	0.000103301
Adam10	a disintegrin and metallopeptidase domain 10	-0.684904	0.0156503	-0.718771	2.6126e-05	-0.548274	0.0026174
Add2	adducin 2 (beta)	-2.22618	2.96619e-10	-1.64125	0.00117202	-2.11537	2.08655e-07
Adora2b	adenosine A2b receptor	-1.12031	0.0120434	-0.883131	0.0280817	-1.69548	7.72398e-09
Afap1l1	actin filament associated protein 1-like 1	-1.08809	0.0552954	-1.47923	0.00501567	-0.930767	0.0506373
Agtpbp1	ATP/GTP binding protein 1	-0.606187	0.0177848	-0.761365	1.18786e-12	-0.689419	1.02087e-05
Ahi1	Abelson helper integration site 1	-0.848649	0.0345989	-1.15974	1.76811e-09	-1.03189	7.05779e-06
Ahnak	AHNAK nucleoprotein (desmoyokin)	-3.74626	2.63146e-54	-2.74315	9.10904e-09	-2.30127	1.02065e-08
Aim1	absent in melanoma 1	-0.606243	0.0409158	-0.439705	0.0923635	-1.22352	1.45961e-06
Akr1b8	aldo-keto reductase family 1, member B8	-0.623693	0.0220953	-0.654624	0.000718012	-0.909008	7.33703e-06
Akr1e1	aldo-keto reductase family 1, member E1	-1.5892	0.000908658	-1.34305	0.0342296	-4.81889	2.2652e-63
Alox5ap	arachidonate 5-lipoxygenase activating protein	-0.86645	0.0082883	-1.09479	9.26982e-06	-1.49191	4.5799e-11
Amfr	autocrine motility factor receptor	-0.576042	0.0407974	-0.570048	0.000705913	-0.659305	5.64663e-05
Angptl6	angiopoietin-like 6	-0.954835	0.0748015	-1.77983	5.48145e-08	-1.55122	5.89651e-05
Ank3	ankyrin 3, epithelial	-4.44073	1.43018e-32	-1.85815	0.00244939	-4.19836	9.63903e-57
Anxa2	annexin A2	-0.758052	0.00732957	-0.90362	0.000487493	-1.52199	6.89829e-11
Anxa4	annexin A4	-0.593323	0.0731277	-0.72812	5.76199e-06	-0.902974	5.41695e-06
Ap1m1	adaptor-related protein complex AP-1, mu subunit 1	-0.631756	0.0184874	-0.37012	0.0178025	-0.630645	8.91049e-05
Apobec1	apolipoprotein B mRNA editing enzyme, catalytic polypeptide 1	-2.82647	4.28147e-23	-2.45163	7.68909e-08	-4.35171	6.71154e-62
Arfip1	ADP-ribosylation factor interacting protein 1	-0.536743	0.0487121	-0.531863	0.000334225	-0.482401	0.00506657
Arhgef7	Rho guanine nucleotide exchange factor (GEF7)	-0.607543	0.0829554	-0.340077	0.0468874	-0.603979	0.000580647
Arid4b	AT rich interactive domain 4B (RBP1-like)	-0.500109	0.0947994	-0.420908	0.0230907	-0.653375	0.000943058
Arl3	ADP-ribosylation factor-like 3	-0.728688	0.080392	-0.778837	0.00336865	-0.599104	0.0635776
Arsg	arylsulfatase G	-0.71382	0.0473036	-0.925146	0.000217974	-0.598789	0.0503513
Asah2	N-acylsphingosine amidohydrolase 2	-1.23578	0.00931283	-1.21549	0.000555662	-0.98808	0.00602766
Asap2	ArfGAP with SH3 domain, ankyrin repeat and PH domain 2	-0.916184	0.0593187	-1.91122	3.05288e-08	-0.795389	0.0506373
Atg9b	autophagy related 9B	-1.43052	0.000109713	-0.99632	0.00207288	-1.41386	2.73831e-10
Atp2b1	ATPase, Ca++ transporting, plasma membrane 1	-1.14995	6.27831e-06	-1.25984	9.44282e-13	-1.56784	2.6553e-16
Atp6v1a	ATPase, H+ transporting, lysosomal V1 subunit A	-0.607296	0.030094	-0.346737	0.0442574	-0.568522	0.00108306
Atp8b4	ATPase, class I, type 8B, member 4	-2.32121	3.41197e-24	-2.01492	2.96893e-09	-2.89228	5.50268e-60
B230217C12Rik	RIKEN cDNA B230217C12 gene	-0.881585	0.0381997	-0.928342	0.00547248	-0.572249	0.0814051
Bambi	BMP and activin membrane-bound inhibitor	-1.67437	2.99995e-10	-1.29348	1.5911e-06	-0.869139	0.00945529
Bank1	B cell scaffold protein with ankyrin repeats 1	-0.84927	0.0020803	-1.16323	7.42647e-11	-0.878889	1.99409e-07
Bbs2	Bardet-Biedl syndrome 2 (human)	-0.77595	0.0636885	-0.917029	0.000948072	-0.718822	0.0242951
Bcar3	breast cancer anti-estrogen resistance 3	-1.41905	0.00505564	-2.23822	3.16714e-05	-1.07712	0.0114073
Bcl10	B cell leukemia/lymphoma 10	-0.565422	0.0678392	-0.378466	0.0192723	-0.496598	0.017219
Bid	BH3 interacting domain death agonist	-0.703207	0.00370742	-0.579116	0.00184545	-0.568304	0.00243181
Bin1	bridging integrator 1	-0.693112	0.00439356	-0.452411	0.0288336	-0.785494	0.000184513
Bin2	bridging integrator 2	-0.593847	0.0739764	-0.551465	0.0153614	-0.672783	0.00612217
Bpifc	BPI fold containing family C	-1.94421	2.09186e-06	-1.61819	0.00113607	-1.25978	0.00526555
Bsg	basigin	-0.674076	0.0227195	-0.915236	3.99647e-08	-0.810641	1.95334e-10
Btg1	B cell translocation gene 1, anti-proliferative	-1.39602	6.27831e-06	-0.749583	0.00013738	-1.45518	1.81963e-11
Btnl9	butyrophilin-like 9	-1.06072	0.000509228	-1.45561	2.0935e-10	-1.30561	1.23937e-05
Bzrap1		-2.72431	1.40206e-15	-2.05797	7.56623e-05	-3.14808	1.18835e-31
C3ar1	complement component 3a receptor 1	-1.58616	8.7585e-06	-1.18453	0.0182128	-3.3148	1.73379e-33
C5ar2	complement component 5a receptor 2	-2.24333	4.04189e-07	-2.25158	8.19633e-07	-1.73694	2.46795e-05
C77080	expressed sequence C77080	-1.4054	1.49688e-05	-1.39906	1.27345e-05	-1.58479	6.28854e-07
Cacnb2	calcium channel, voltage-dependent, beta 2 subunit	-1.05611	0.0390881	-1.23515	0.0542727	-5.21218	6.05068e-74
Cadm4	cell adhesion molecule 4	-3.01353	5.07707e-14	-1.38617	0.0274132	-3.88939	3.39076e-28
Capn5	calpain 5	-1.49728	9.05589e-05	-0.981127	0.000287941	-1.26453	7.42017e-05
Cask	calcium/calmodulin-dependent serine protein kinase (MAGUK family)	-1.08039	0.0338993	-1.11785	0.0858643	-5.68785	1.30155e-80
Cbfa2t3	core-binding factor, runt domain, alpha subunit 2, translocated to, 3 (human)	-0.987769	0.000310377	-0.862568	1.7419e-10	-1.04515	2.0011e-07
Ccdc112	coiled-coil domain containing 112	-1.34552	0.00237704	-1.66841	2.08278e-07	-1.01655	0.0259125
Ccr1	chemokine (C-C motif) receptor 1	-2.2607	2.00343e-10	-2.80895	2.53249e-11	-3.77793	4.9678e-55
Cd180	CD180 antigen	-2.05193	1.00761e-07	-2.59675	6.40737e-15	-2.89955	3.50122e-34
Cd200r1	CD200 receptor 1	-0.66998	0.0394622	-0.666047	0.0294886	-1.11346	6.08744e-08
Cd44	CD44 antigen	-0.717099	0.030006	-0.719163	0.000207956	-0.87834	4.00688e-05
Cd47	CD47 antigen (Rh-related antigen, integrin-associated signal transducer)	-0.69927	0.00805891	-0.717676	0.000890209	-1.0089	4.08532e-08
Cd69	CD69 antigen	-1.10247	0.0342994	-2.36662	1.64832e-05	-1.31572	0.00277682
Cda	cytidine deaminase	-1.27495	0.00036659	-1.5986	1.45039e-05	-1.99	4.74881e-14
Cdk13	cyclin-dependent kinase 13	-0.53768	0.0360688	-0.342199	0.013266	-0.506306	0.0233782
Cdkn2d	cyclin-dependent kinase inhibitor 2D (p19, inhibits CDK4)	-0.598835	0.0876082	-1.21226	3.39843e-07	-0.99287	8.98e-06
Cdon	cell adhesion molecule-related/down-regulated by oncogenes	-0.693459	0.0986371	-0.86458	0.00091487	-0.977476	0.0024611
Ceacam2	carcinoembryonic antigen-related cell adhesion molecule 2	-0.864384	0.0965237	-1.02486	0.00306228	-1.3068	0.000198623
Celsr1	cadherin, EGF LAG seven-pass G-type receptor 1	-1.08537	0.00129211	-0.807625	0.00914701	-0.892539	0.0106175
Cers2	ceramide synthase 2	-0.926523	0.000476592	-0.511676	0.000211852	-0.70582	6.50866e-05
Ces2g	carboxylesterase 2G	-0.709537	0.0272012	-1.27715	8.81566e-07	-0.586765	0.000381059
Clcc1	chloride channel CLIC-like 1	-0.553819	0.071628	-0.760337	5.32543e-10	-0.383961	0.0538786
Clcn2	chloride channel, voltage-sensitive 2	-0.840869	0.0145045	-0.604381	0.000929001	-0.609559	0.00750042
Clcn3	chloride channel, voltage-sensitive 3	-2.74978	7.4785e-22	-2.00412	0.000140915	-1.4815	0.000522577
Clec11a	C-type lectin domain family 11, member a	-0.794664	0.0932166	-0.524511	0.0511924	-0.967338	0.0175488
Clec4d	C-type lectin domain family 4, member d	-0.993759	4.14946e-06	-0.826955	2.77073e-05	-0.8846	1.591e-06
Clec4e	C-type lectin domain family 4, member e	-1.10186	3.46687e-05	-0.967582	0.000515822	-2.06451	6.93889e-13
Clint1	clathrin interactor 1	-0.722914	0.0159079	-0.474092	0.0127688	-0.489886	0.028207
Cln6	ceroid-lipofuscinosis, neuronal 6	-0.624308	0.0156851	-0.847863	4.59471e-07	-0.694466	0.000879699
Cnep1r1	CTD nuclear envelope phosphatase 1 regulatory subunit 1	-0.505564	0.0703067	-0.420412	0.00790692	-0.555517	0.000700298
Cnga1	cyclic nucleotide gated channel alpha 1	-1.01956	0.0134543	-1.00868	0.00214131	-0.785173	0.00569532
Cped1	cadherin-like and PC-esterase domain containing 1	-1.1205	0.0223588	-1.60561	0.0094322	-3.53452	1.21225e-21
Cplx2	complexin 2	-2.54632	1.7162e-09	-1.53422	0.00551951	-1.83029	1.52158e-05
Cpne2	copine II	-0.915366	0.00582717	-0.940957	2.71598e-06	-1.40719	6.03984e-09
Crtc1	CREB regulated transcription coactivator 1	-0.846914	0.00169289	-0.769123	0.000117157	-1.01323	8.35514e-07
Cryz	crystallin, zeta	-0.553653	0.0632683	-0.888349	9.55806e-09	-0.501415	0.0473219
Csf1	colony stimulating factor 1 (macrophage)	-0.822874	0.060803	-0.549966	0.0906219	-1.10247	0.0172766
Cttnbp2nl	CTTNBP2 N-terminal like	-1.71566	2.23352e-05	-1.66574	4.81928e-05	-1.5086	4.74051e-05
Cul4a	cullin 4A	-0.734891	0.00283066	-0.57444	0.000283724	-0.542568	0.000488766
Cx3cl1	chemokine (C-X3-C motif) ligand 1	-1.75007	0.000253233	-2.89413	1.40968e-10	-1.25438	0.00505074
Cyld	CYLD lysine 63 deubiquitinase	-0.539052	0.0738594	-0.724092	4.04085e-05	-0.651166	0.00024828
D8Ertd82e		-1.07748	0.000336162	-0.447184	0.0454204	-0.967741	9.38815e-09
Ddhd2	DDHD domain containing 2	-0.623597	0.0149917	-0.479489	0.000364938	-0.492985	0.00459154
Dennd6a	DENN/MADD domain containing 6A	-0.684696	0.041469	-0.402605	0.0302026	-0.637859	0.000645954
Depdc5	DEP domain containing 5	-0.731857	0.0623792	-0.777164	9.61274e-09	-0.748017	5.57124e-06
Dnajc10	DnaJ heat shock protein family (Hsp40) member C10	-0.537881	0.0962917	-0.540017	5.95516e-05	-0.517457	0.000305918
Dusp4	dual specificity phosphatase 4	-1.7313	1.41164e-08	-0.979554	0.00237665	-1.21505	1.3206e-10
Dusp6	dual specificity phosphatase 6	-1.58771	9.60665e-09	-1.03856	1.80332e-05	-1.73096	6.56319e-23
Dync1li1	dynein cytoplasmic 1 light intermediate chain 1	-0.492405	0.071628	-0.221701	0.0205549	-0.530554	0.00344692
Dync1li2	dynein, cytoplasmic 1 light intermediate chain 2	-0.58746	0.0260337	-0.490953	0.000517525	-0.795562	7.48483e-06
Dync2li1	dynein cytoplasmic 2 light intermediate chain 1	-1.82513	2.57785e-06	-1.32656	0.00092357	-1.77664	3.07943e-07
Dzip3	DAZ interacting protein 3, zinc finger	-0.782812	0.0703067	-0.947395	0.00202755	-0.836153	3.10152e-09
E230008N13Rik	E2F transcription factor 2	-1.47139	0.00153548	-2.21843	8.1789e-07	-1.74955	2.64765e-05
E2f2	EGF-like-domain, multiple 6	-1.09796	4.03289e-05	-1.6972	1.64138e-07	-1.14783	2.82504e-06
Egfl6	early growth response 3	-0.931392	0.080392	-1.19005	0.0649459	-3.48383	1.19788e-23
Egr3	EH-domain containing 1	-1.05187	0.0580602	-0.790221	0.0393548	-1.67055	1.40508e-05
Ehd1	EH-domain containing 1	-0.61358	0.0516946	-0.198784	0.0681507	-0.668884	0.00240026
Eif2a	eukaryotic translation initiation factor 2A	-0.501443	0.0955273	-0.742851	5.8391e-09	-0.362325	0.0791391
Elk3	ELK3, member of ETS oncogene family	-1.15964	0.000798314	-0.667664	0.00741307	-1.56091	7.03383e-17
Emilin2	elastin microfibril interfacer 2	-0.77741	0.0141605	-0.580508	0.00412878	-1.18789	5.41029e-11
Eml2	echinoderm microtubule associated protein like 2	-0.567419	0.0408963	-0.309476	0.0525785	-0.690775	0.000520331
Emr1		-2.56394	4.30951e-19	-1.50301	0.00297987	-1.64531	5.00625e-05
Enah	enabled homolog (Drosophila)	-0.844953	0.0908183	-0.659423	0.0334863	-0.727751	0.0103331
Epdr1	ependymin related protein 1 (zebrafish)	-0.909581	0.00805814	-0.696277	0.00139911	-0.570541	0.0723098
Epm2a	epilepsy, progressive myoclonic epilepsy, type 2 gene alpha	-0.929794	0.0847505	-1.12922	0.0293434	-1.97886	1.44837e-14
F2rl2	coagulation factor II (thrombin) receptor-like 2	-1.10356	0.000903688	-1.003	0.0111641	-0.792183	0.0755822
Fads1	fatty acid desaturase 1	-0.732687	0.022702	-0.966314	6.746e-10	-0.706968	9.38745e-08
Fam102b	family with sequence similarity 102, member B	-0.714395	0.0129488	-0.646393	0.0060149	-0.786519	1.18687e-05
Fam162a	family with sequence similarity 162, member A	-0.773232	0.0114333	-0.972938	0.000822176	-0.960272	8.88163e-05
Fam20a	family with sequence similarity 20, member A	-1.24948	0.0217849	-1.72866	0.00093129	-1.11988	0.0153001
Fam3c	family with sequence similarity 3, member C	-1.79446	9.79204e-12	-1.08107	0.00150987	-1.41707	3.92817e-08
Fam63a	family with sequence similarity 63, member A	-1.13009	1.66832e-05	-0.556404	0.00581222	-0.985375	5.05467e-06
Fam65c	family with sequence similarity 65, member C	-1.14645	0.0134543	-1.53074	1.04383e-07	-1.00589	0.0279839
Fbxl5	F-box and leucine-rich repeat protein 5	-1.20913	9.05632e-08	-1.00122	1.3617e-06	-1.20835	1.0635e-11
Fcgr1	Fc receptor, IgG, high affinity I	-2.45956	9.48396e-09	-1.88066	0.000720172	-1.93144	3.77486e-06
Fcgr2b	Fc receptor, IgG, low affinity IIb	-0.944796	0.00613991	-0.683299	0.0827009	-1.37675	2.28391e-08
Flna	filamin, alpha	-1.02185	0.00429506	-0.528503	0.00737099	-0.766253	0.0191803
Flywch2	FLYWCH family member 2	-1.2182	0.013568	-1.44978	0.00111766	-0.948877	0.0456791
Frrs1	ferric-chelate reductase 1	-0.594013	0.0815667	-0.625732	1.00859e-07	-0.390619	0.0144186
Fyb	FYN binding protein	-0.719	0.062443	-0.814581	9.18633e-07	-0.874249	5.52946e-05
Gadd45g	growth arrest and DNA-damage-inducible 45 gamma	-1.1336	0.0114462	-1.2804	1.60503e-06	-0.863806	0.0634596
Galnt11	UDP-N-acetyl-alpha-D-galactosamine:polypeptide N-acetylgalactosaminyltransferase 11	-1.32485	9.11597e-07	-0.878737	3.106e-05	-1.24571	1.85704e-09
Gbe1	glucan (1,4-alpha-), branching enzyme 1	-1.14861	0.000610805	-1.28218	0.000193782	-2.05855	9.23955e-26
Gclm	glutamate-cysteine ligase, modifier subunit	-1.15488	1.72032e-06	-1.09918	1.83023e-12	-0.695874	0.00179776
Gcnt1	glucosaminyl (N-acetyl) transferase 1, core 2	-0.557797	0.071628	-0.638743	0.000761714	-1.07846	1.14831e-09
Gga1	golgi associated, gamma adaptin ear containing, ARF binding protein 1	-0.656656	0.0320405	-0.239057	0.0821282	-0.587203	0.00138802
Ggt5	gamma-glutamyltransferase 5	-1.03715	0.0326544	-1.54509	3.11661e-08	-0.785775	0.0974701
Glod5	glyoxalase domain containing 5	-1.16759	0.00351445	-1.3548	6.8651e-08	-0.789416	0.0450397
Gm10384	predicted gene 10384	-0.714292	0.0311751	-0.556976	0.0221994	-1.20239	2.73921e-08
Gm15440	predicted gene 15440	-0.794907	0.0752412	-0.898561	0.0072542	-0.830385	0.0703752
Gm15657	predicted gene 15657	-1.7547	0.000136037	-1.32315	0.000473949	-1.1345	0.00449813
Gm3443	predicted gene 3443	-1.06667	0.0133579	-1.73682	5.33017e-10	-1.0644	0.0051099
Gm933	predicted gene 933	-1.05694	0.0170577	-1.36836	9.62824e-05	-1.55166	5.00625e-05
Gpr114		-1.14447	0.0402192	-1.41479	0.0237558	-1.26009	0.00500981
Gpr146	G protein-coupled receptor 146	-0.693903	0.0664898	-0.901446	0.000314371	-0.820876	0.000203071
Gpr97		-1.34152	2.81566e-06	-1.44391	2.58019e-18	-1.49155	8.9789e-11
Grap2	GRB2-related adaptor protein 2	-1.53056	0.00132835	-2.96807	8.46653e-08	-3.68909	3.3315e-25
Gstm2	glutathione S-transferase, mu 2	-4.09624	2.30532e-30	-4.10802	9.73983e-26	-3.89939	2.25067e-31
Gtdc1	glycosyltransferase-like domain containing 1	-1.05349	0.000841023	-0.932485	3.07214e-05	-1.18427	0.000123492
Gtf2e2	general transcription factor II E, polypeptide 2 (beta subunit)	-0.46427	0.0964888	-0.861721	9.35078e-06	-0.522297	0.0172056
Gtl3		-0.557739	0.0680524	-0.496033	1.32353e-05	-0.615402	0.000220226
Gtpbp8	GTP-binding protein 8 (putative)	-0.911904	0.00522036	-0.881046	1.62474e-05	-1.31046	5.99159e-13
Habp4	hyaluronic acid binding protein 4	-0.863552	0.0058526	-0.510037	0.00449272	-0.509512	0.0351659
Hgsnat	heparan-alpha-glucosaminide N-acetyltransferase	-0.65012	0.0091507	-0.303056	0.0537623	-0.715367	3.50036e-05
Hip1	huntingtin interacting protein 1	-0.728264	0.00158474	-0.359595	0.0486913	-0.848852	2.68109e-06
Hmgb2	high mobility group box 2	-0.70132	0.0145492	-0.76157	8.82274e-07	-0.694665	1.1272e-06
Hsd17b10	hydroxysteroid (17-beta) dehydrogenase 10	-0.63908	0.0231559	-0.744157	4.82044e-09	-0.616457	0.0252181
I830077J02Rik	RIKEN cDNA I830077J02 gene	-0.699204	0.0387477	-0.644559	0.0616911	-1.12015	0.000145847
Ibtk	inhibitor of Bruton agammaglobulinemia tyrosine kinase	-0.731417	0.00968531	-0.25865	0.0975129	-0.783537	3.04819e-05
Icosl	icos ligand	-0.951694	0.0228331	-0.573576	0.00370143	-1.32379	3.19637e-07
Id1	inhibitor of DNA binding 1	-1.4563	0.00439356	-1.82182	0.00033609	-1.8804	7.86221e-14
Ift80	intraflagellar transport 80	-0.783567	0.0374498	-0.679965	0.0313891	-0.777872	0.000721923
Igfbp4	insulin-like growth factor binding protein 4	-0.797534	5.51198e-05	-0.422626	0.0232954	-1.50841	7.49615e-13
Igfbp6	insulin-like growth factor binding protein 6	-0.784065	0.0661003	-0.728517	0.0364736	-0.61328	0.0946412
Ikzf1	IKAROS family zinc finger 1	-1.24468	0.0221763	-1.62361	0.00500322	-1.26423	0.00331501
Il2rb	interleukin 2 receptor, beta chain	-1.54906	9.70063e-07	-0.87856	0.0346132	-0.809694	0.0987363
Il34	interleukin 34	-3.15567	2.03736e-15	-2.74012	1.05054e-12	-1.15668	0.00765654
Inf2	inverted formin, FH2 and WH2 domain containing	-0.857562	0.000383637	-0.841211	8.81566e-07	-0.739652	0.00130307
Iqgap3	IQ motif containing GTPase activating protein 3	-0.640034	0.0453208	-1.23246	2.12351e-10	-0.676522	0.00722445
Irf2bp2	interferon regulatory factor 2 binding protein 2	-0.825912	0.00356607	-0.71295	1.19216e-11	-1.2524	3.18969e-18
Itgb1	integrin beta 1 (fibronectin receptor beta)	-0.657652	0.0363696	-0.549818	1.09339e-06	-0.619305	0.00145713
Itgb7	integrin beta 7	-1.27994	1.15921e-05	-1.31128	0.000290894	-2.32055	2.97724e-31
Itpr2	inositol 1,4,5-triphosphate receptor 2	-0.834982	0.0675903	-1.06797	1.46375e-05	-0.944151	0.00013735
Itsn1	intersectin 1 (SH3 domain protein 1A)	-4.09964	5.59854e-47	-1.39733	0.0221303	-2.54878	2.32544e-10
Jmjd1c	jumonji domain containing 1C	-0.590887	0.0384787	-0.429687	0.000185026	-0.676782	0.000889958
Kat2b	K(lysine) acetyltransferase 2B	-0.548311	0.0962321	-0.638305	0.00607184	-0.501056	0.0445459
Kcnd1	potassium voltage-gated channel, Shal-related family, member 1	-1.09615	0.0387477	-1.58625	6.1413e-08	-0.947437	0.0129851
Kcnk1	potassium channel, subfamily K, member 1	-2.77561	9.18591e-11	-1.25097	0.0507338	-2.89416	1.52717e-13
Kcnn4	potassium intermediate/small conductance calcium-activated channel, subfamily N, member 4	-1.35408	2.37263e-07	-1.1377	2.9941e-08	-1.67077	5.53513e-13
Klf10	Kruppel-like factor 10	-0.622681	0.0350115	-1.04356	0.0052335	-1.44519	3.97624e-10
Klhl6	kelch-like 6	-2.48286	1.65556e-10	-1.96888	1.80908e-06	-1.18471	0.0047093
Klhl8	kelch-like 8	-1.034	0.0145945	-0.462884	0.0859653	-0.651493	0.0580707
Klra2	killer cell lectin-like receptor, subfamily A, member 2	-2.03622	6.13461e-06	-1.48248	0.0107656	-2.18025	1.04086e-07
Krcc1	lysine-rich coiled-coil 1	-0.712872	0.0259117	-0.58237	0.0187697	-0.979519	2.74565e-08
Kxd1	KxDL motif containing 1	-0.623307	0.0338993	-0.707477	1.28674e-06	-0.668902	0.00792527
Lamc2	laminin, gamma 2	-1.56407	0.000273513	-1.01529	0.0416134	-1.77445	6.17377e-06
Lamtor4	late endosomal/lysosomal adaptor, MAPK and MTOR activator 4	-1.09166	0.00153548	-0.771361	2.04368e-08	-1.24421	3.61292e-08
Lbr	lamin B receptor	-0.494157	0.0657453	-0.616533	6.09838e-06	-0.380504	0.089706
Lcp2	lymphocyte cytosolic protein 2	-1.13032	6.9023e-05	-0.839892	0.000217974	-1.13601	7.23522e-05
Lgmn	legumain	-3.15044	6.48369e-26	-2.72205	6.55106e-10	-2.33273	2.03266e-29
Lhfpl2	lipoma HMGIC fusion partner-like 2	-0.927138	0.0239185	-0.533453	0.0906366	-2.43807	4.61721e-20
Llgl1	lethal giant larvae homolog 1 (Drosophila)	-0.626311	0.0382217	-0.820479	0.000161328	-0.808077	0.00112406
Lmna	lamin A	-0.863132	0.00651536	-0.895113	1.33494e-10	-1.77496	1.22401e-42
Lmo2	LIM domain only 2	-1.25665	1.92323e-05	-1.41762	5.28394e-07	-0.870324	0.0112065
Lpp	LIM domain containing preferred translocation partner in lipoma	-1.20914	0.000106682	-1.09023	2.99086e-07	-1.18646	4.41539e-10
Lrig2	leucine-rich repeats and immunoglobulin-like domains 2	-0.523876	0.0949093	-0.547606	0.00108662	-0.704385	0.000208837
Lrrc16a		-0.973582	0.0954893	-1.90944	3.10943e-05	-1.02299	0.0165387
Lrrc40	leucine rich repeat containing 40	-0.502365	0.0907866	-0.621972	2.25185e-07	-0.36125	0.0535531
Lrrc8c	leucine rich repeat containing 8 family, member C	-0.662464	0.00871344	-0.822043	5.8391e-09	-0.941164	2.59187e-11
Lrrd1	leucine rich repeats and death domain containing 1	-0.758671	0.00830567	-0.844166	0.0186083	-1.09701	2.05689e-09
Lst1	leukocyte specific transcript 1	-1.114	0.000103789	-0.878482	5.65604e-06	-1.08228	3.16067e-07
Ly6g6d	lymphocyte antigen 6 complex, locus G6D	-1.71824	0.000388051	-2.08553	3.2683e-05	-1.07623	0.0186861
Lyl1	lymphoblastomic leukemia 1	-1.13508	2.20869e-05	-0.931741	0.000379235	-1.09238	3.08125e-11
Lyve1	lymphatic vessel endothelial hyaluronan receptor 1	-1.51523	0.00258547	-1.51851	0.00941036	-1.17148	0.010244
Maged2	melanoma antigen, family D, 2	-0.645703	0.0423436	-0.715685	1.05174e-05	-0.694161	0.0010633
Magohb	mago homolog B, exon junction complex core component	-1.55791	1.29566e-05	-0.883944	0.000564883	-1.40618	9.99064e-11
Map3k5	mitogen-activated protein kinase kinase kinase 5	-0.610378	0.0367757	-0.513635	0.00204562	-0.725598	0.0030614
Map3k8	mitogen-activated protein kinase kinase kinase 8	-1.04546	0.0143256	-1.03207	0.0207328	-1.33411	0.000487244
Mboat4	membrane bound O-acyltransferase domain containing 4	-1.13197	0.0154683	-0.900804	0.0030303	-0.841984	0.0517481
Mbtps2	membrane-bound transcription factor peptidase, site 2	-0.663532	0.0516946	-0.547257	0.0209588	-0.55755	0.000239131
Mcl1	myeloid cell leukemia sequence 1	-0.672552	0.0320405	-0.41416	0.00170328	-0.399444	0.0982677
Mcu	mitochondrial calcium uniporter	-0.6142	0.0106294	-0.859689	8.79411e-08	-0.734778	1.7688e-05
Megf9	multiple EGF-like-domains 9	-0.750788	0.0374498	-0.518704	0.00336865	-0.713348	0.000137878
Mgst2	microsomal glutathione S-transferase 2	-1.13133	0.000702436	-0.935472	0.000154265	-0.768914	0.0271413
Micall2	MICAL-like 2	-1.49721	1.96292e-13	-1.64697	1.13429e-13	-0.903064	0.00216668
Mmp9	matrix metallopeptidase 9	-1.40786	0.000516941	-0.985958	0.000416634	-1.50625	3.08005e-06
Moxd2	monooxygenase, DBH-like 2	-2.14942	2.04598e-06	-1.67006	0.00097481	-1.48533	0.000640436
Mplkip	M-phase specific PLK1 intereacting protein	-0.529815	0.0885175	-0.697661	0.00284177	-0.595124	0.00243655
Mrpl32	mitochondrial ribosomal protein L32	-0.543086	0.0857859	-0.549452	2.00792e-05	-0.419397	0.023753
Mrvi1	MRV integration site 1	-0.961373	0.078249	-2.55777	5.75485e-06	-0.72004	0.0954652
Msh5	mutS homolog 5	-1.72751	8.64463e-07	-2.21947	3.68795e-10	-1.62592	6.31239e-07
Mt1	metallothionein 1	-1.19418	1.92323e-05	-1.19294	5.68005e-06	-1.28228	9.35476e-09
Mt2	metallothionein 2	-1.44136	2.59146e-08	-1.54635	1.86603e-06	-1.32772	0.00172149
Mtap	methylthioadenosine phosphorylase	-1.03822	1.94325e-05	-0.713746	0.0184433	-0.889049	8.94818e-07
Mtmr12	myotubularin related protein 12	-0.542806	0.0959078	-0.439056	0.00364546	-0.52217	0.00313381
Mttp	microsomal triglyceride transfer protein	-0.784673	0.0249082	-1.19156	1.49674e-15	-0.792828	0.00025264
Muc13	mucin 13, epithelial transmembrane	-1.07258	0.000860215	-0.835865	0.00311932	-0.884267	0.0435521
Mvd	mevalonate (diphospho) decarboxylase	-0.629319	0.0552954	-0.346092	0.0887703	-0.543604	0.0458021
Mxd3	Max dimerization protein 3	-0.644077	0.0893254	-1.2491	1.97762e-06	-1.02061	0.000951462
Myh3	myosin, heavy polypeptide 3, skeletal muscle, embryonic	-1.5777	0.00150845	-1.7463	0.000198958	-1.92536	2.99441e-06
Myl6b	myosin, light polypeptide 6B	-1.04322	0.00162412	-0.934999	2.70757e-07	-0.837459	0.0145542
Myof	myoferlin	-3.00367	1.10039e-18	-2.04766	9.31902e-05	-2.2837	1.25563e-09
Nap1l3	nucleosome assembly protein 1-like 3	-2.04038	4.05233e-10	-1.49397	9.28932e-07	-2.52598	1.5062e-25
Ndrg1	N-myc downstream regulated gene 1	-1.67688	1.06927e-06	-1.31475	0.0193956	-2.32209	7.57119e-10
Necap1	NECAP endocytosis associated 1	-0.591562	0.0530616	-0.546944	0.000993685	-0.868941	8.14905e-06
Neil3	nei like 3 (E. coli)	-0.879874	0.0129426	-1.50719	9.28013e-09	-1.0523	3.08987e-05
Neo1	neogenin	-1.10652	0.000673556	-0.947108	0.00014032	-1.53088	1.04086e-07
Nexn	nexilin	-1.16224	0.0143256	-1.82063	1.34201e-07	-1.00731	0.00739405
Nfxl1	nuclear transcription factor, X-box binding-like 1	-0.748494	0.000809238	-0.708979	5.88712e-07	-0.977075	7.48483e-06
Ninj1	ninjurin 1	-0.891836	0.00177289	-0.451143	0.0330377	-0.909696	1.84735e-05
Ninl	ninein-like	-0.630565	0.0700859	-0.696913	9.59701e-05	-0.515031	0.0911643
Nos1	nitric oxide synthase 1, neuronal	-3.56682	1.16433e-23	-2.29334	1.51195e-05	-4.4746	1.60135e-61
Nos1ap	nitric oxide synthase 1 (neuronal) adaptor protein	-2.76041	2.66477e-11	-1.18376	0.0665975	-1.76473	3.3583e-05
Nphp1	nephronophthisis 1 (juvenile) homolog (human)	-1.21666	4.03012e-05	-1.11261	4.81407e-06	-1.32172	2.22862e-07
Npnt	nephronectin	-1.21082	0.0222697	-0.77723	0.0869706	-1.37033	0.000329217
Nptxr	neuronal pentraxin receptor	-1.26278	0.000865107	-2.14989	3.0211e-09	-1.81348	7.41694e-06
Nrros	negative regulator of reactive oxygen species	-1.14003	3.82977e-05	-0.434194	1.45013e-05	-0.621706	5.25068e-05
Nudt4	nudix (nucleoside diphosphate linked moiety X)-type motif 4	-0.459647	0.091042	-0.464227	0.00106701	-0.432541	0.00482773
Nup62	nucleoporin 62	-0.551914	0.0443755	-0.397493	0.0127725	-0.352804	0.0384512
Nxpe5	neurexophilin and PC-esterase domain family, member 5	-3.66506	7.4785e-22	-2.88596	8.15026e-11	-3.2201	2.71626e-23
Olfm3	olfactomedin 3	-1.56206	0.000886608	-2.34623	8.36185e-05	-6.48012	1.13199e-101
Orc6	origin recognition complex, subunit 6	-0.854405	0.00477067	-0.871678	3.05288e-08	-0.480222	0.0048721
P2rx1	purinergic receptor P2X, ligand-gated ion channel, 1	-1.40629	1.74611e-07	-0.791817	0.00205712	-1.12439	9.97389e-05
Papss1	3'-phosphoadenosine 5'-phosphosulfate synthase 1	-0.618333	0.0864536	-0.826745	1.26859e-05	-0.724649	3.14536e-05
Parvb	parvin, beta	-1.05878	0.00729895	-1.7711	0.000297585	-1.31195	0.000102955
Pccb	propionyl Coenzyme A carboxylase, beta polypeptide	-0.70578	0.0167989	-0.393107	0.0408244	-0.413164	0.0783738
Pcyt1b	phosphate cytidylyltransferase 1, choline, beta isoform	-1.66435	0.000554488	-2.58791	1.95906e-08	-1.3035	0.00230116
Pde4a	phosphodiesterase 4A, cAMP specific	-0.489464	0.0625132	-0.360013	0.00692663	-0.511762	0.0275595
Pdzd2	PDZ domain containing 2	-1.7788	2.46553e-05	-2.07575	4.55175e-05	-1.26917	0.00461591
Pgls	6-phosphogluconolactonase	-0.557062	0.0889977	-0.220627	0.0702282	-0.487193	0.0206225
Phldb1	pleckstrin homology like domain, family B, member 1	-0.854508	0.000212349	-0.731185	2.20793e-05	-0.657896	0.00381587
Pik3cb	phosphatidylinositol 3-kinase, catalytic, beta polypeptide	-0.920117	0.000798314	-0.719947	2.82688e-07	-1.18812	1.64239e-13
Pim3	proviral integration site 3	-1.69843	0.000463435	-1.87037	0.00100334	-1.52295	0.000305794
Pkn2	protein kinase N2	-0.602493	0.0391072	-0.57956	1.02811e-06	-0.671319	7.8053e-06
Pla2g4a	phospholipase A2, group IVA (cytosolic, calcium-dependent)	-0.744012	0.0131156	-0.675111	0.000750709	-0.636408	3.31789e-06
Plp2	proteolipid protein 2	-0.778361	0.00361811	-0.673805	0.00042014	-1.04925	2.76374e-08
Pmvk	phosphomevalonate kinase	-0.554217	0.055629	-0.525526	0.0351747	-0.580472	0.0755365
Pold4	polymerase (DNA-directed), delta 4	-0.553233	0.0911265	-0.732713	8.67495e-06	-1.02429	1.64304e-05
Polr2c	polymerase (DNA-directed), delta 4	-0.628752	0.0777992	-0.393054	3.51474e-05	-0.618251	9.75852e-05
Prdx2	polymerase (RNA) II (DNA directed) polypeptide C	-0.810431	0.00391316	-0.933689	8.05849e-08	-0.648863	0.000315359
Prkab2	peroxiredoxin 2	-0.72876	0.035567	-0.843712	0.000222201	-0.742758	0.000988758
Prkar2b	protein kinase, AMP-activated, beta 2 non-catalytic subunit	-1.09136	1.48477e-07	-0.896929	8.41198e-07	-0.900028	3.13347e-08
Pros1	protein kinase, cAMP dependent regulatory, type II beta	-1.86416	2.05618e-09	-1.6858	1.05411e-08	-1.14676	0.00917847
Prr24	protein S (alpha)	-1.40651	1.49521e-05	-1.32405	2.05743e-06	-1.29644	9.35476e-09
Prtn3	proteinase 3	-1.70499	2.88725e-06	-1.85625	9.42458e-05	-2.05068	1.29421e-09
Prune	proteasome (prosome, macropain) subunit, alpha type 2	-0.891026	9.46692e-05	-0.337616	0.00774083	-0.632847	0.000210669
Psma2	proteasome (prosome, macropain) subunit, alpha type, 8	-0.544859	0.0423809	-0.35426	0.000483453	-0.546067	9.82425e-05
Psma8	prostaglandin reductase 1	-1.02553	5.14932e-05	-0.83241	0.00012029	-0.830025	2.09902e-05
Ptgr1	protein tyrosine phosphatase, non-receptor type 22 (lymphoid)	-0.960506	0.000468683	-0.909939	3.39142e-05	-1.09801	3.15595e-09
Ptpn22	protein tyrosine phosphatase, receptor type, C	-0.862799	0.0259846	-1.70442	1.38057e-09	-2.51607	3.20219e-21
Ptprc	protein tyrosine phosphatase, receptor type, F	-0.768048	0.0443755	-0.581159	0.0133062	-1.21456	1.13164e-07
Ptprf	RAB12, member RAS oncogene family	-1.93361	5.08868e-07	-1.63601	6.05807e-05	-0.945722	0.0478872
Rab12	RAB27B, member RAS oncogene family	-0.898134	0.000446169	-0.755051	5.43317e-06	-0.911089	3.26148e-05
Rab27b	retinoic acid induced 14	-0.895803	0.0136092	-0.879709	0.00102756	-1.44362	3.19804e-09
Rai14	v-ral simian leukemia viral oncogene A (ras related)	-2.7727	1.12795e-11	-2.22829	1.12068e-06	-2.4527	1.99857e-10
Rala	receptor (calcitonin) activity modifying protein 1	-0.820179	0.0183736	-0.699105	0.00237917	-1.0668	4.3827e-06
Ramp1	RAS related protein 1b	-1.28434	0.000245445	-0.658453	0.0772919	-1.97106	2.64498e-11
Rap1b	Rap1 GTPase-activating protein	-0.758858	0.00446909	-0.904275	1.11082e-06	-0.62001	0.00359237
Rap1gap	RAS related protein 2a	-0.797767	0.0553563	-0.891631	0.00918368	-1.00531	0.0105766
Rap2a	Rap guanine nucleotide exchange factor (GEF) 3	-1.09744	0.000509066	-0.783873	5.07295e-07	-0.730475	0.000710039
Rapgef3	RAS p21 protein activator 1	-1.14459	0.00201499	-0.96883	0.00498334	-0.817148	0.0418913
Rasa1	RAS p21 protein activator 2	-1.12937	7.78292e-06	-0.670128	0.00224009	-1.03375	9.69002e-05
Rasa2	RAS, guanyl releasing protein 2	-0.627753	0.0229151	-0.655229	0.0104162	-1.08299	1.60945e-09
Rasgrp2	RAS, guanyl releasing protein 2	-0.848398	0.00196716	-1.05962	0.00159884	-1.06183	0.00134337
Rasgrp4	RAS guanyl releasing protein 4	-1.09274	0.0121005	-1.2563	0.000438517	-1.98113	3.97624e-10
Rbpj	recombination signal binding protein for immunoglobulin kappa J region	-0.719351	0.0309898	-0.820927	1.02964e-05	-1.19921	5.79223e-11
Rbpms	RNA binding protein gene with multiple splicing	-0.601322	0.0408177	-0.457704	0.00984983	-0.75995	0.00106728
Rcan3	regulator of calcineurin 3	-0.49919	0.0806153	-0.313553	0.00585185	-0.51661	0.0036594
Rfx2	regulatory factor X, 2 (influences HLA class II expression)	-0.898381	0.0027965	-1.00339	4.8434e-05	-0.823263	0.0163218
Rgs2	regulator of G-protein signaling 2	-0.952756	0.0125088	-1.79307	4.78778e-12	-2.33675	2.0716e-25
Rhoc	ras homolog family member C	-0.912437	0.00202482	-0.645518	0.00711035	-0.958171	0.0063461
Rnf150	ring finger protein 150	-1.72169	9.77316e-07	-1.99797	2.86889e-08	-0.966048	0.0369965
Rnf217	ring finger protein 217	-1.3654	0.00489986	-1.17236	0.06914	-5.62447	1.81771e-86
Rock2	Rho-associated coiled-coil containing protein kinase 2	-0.688718	0.0164744	-0.806437	5.43317e-06	-0.536448	0.0034346
Rwdd3	RWD domain containing 3	-0.979136	0.00749252	-0.652353	0.000145712	-0.97058	0.000208837
S100a10	S100 calcium binding protein A10 (calpactin)	-1.00427	0.000495004	-0.577282	0.00623752	-0.985861	6.74339e-13
S1pr1	sphingosine-1-phosphate receptor 1	-0.998094	0.0418846	-1.02814	0.0135324	-1.22181	0.00701389
Sapcd1	suppressor APC domain containing 1	-3.25663	2.12905e-22	-2.66565	9.14171e-08	-2.33069	1.15098e-09
Scoc	short coiled-coil protein	-0.85814	0.0142691	-0.645294	0.00247734	-0.636783	0.0069878
Selenbp1	selenium binding protein 1	-0.822775	0.00742031	-1.30912	0.00395451	-0.932244	0.047847
Selenbp2	selenium binding protein 2	-1.17614	0.00133958	-1.3736	0.000756126	-1.18309	0.00228139
Sell	selectin, lymphocyte	-5.60051	1.43461e-85	-2.31579	6.58406e-05	-6.16233	1.01166e-133
Selp	selectin, platelet	-2.1112	2.77166e-07	-1.36683	0.000706879	-1.48034	0.000165048
Sept9	septin 9	-0.665513	0.0675903	-0.362684	0.0573617	-0.610216	0.0506373
Sh3gl1	SH3-domain GRB2-like 1	-0.853011	0.000509066	-0.798945	3.44733e-05	-0.712318	0.000450522
Shc1	src homology 2 domain-containing transforming protein C1	-0.554223	0.0892348	-0.276771	0.080263	-0.638047	8.88163e-05
Siah1a	seven in absentia 1A	-0.84459	0.0200751	-0.480431	0.0233901	-0.882602	6.68701e-05
Siglec5	salt inducible kinase 1	-1.1473	0.00163443	-1.80088	2.73013e-07	-1.33674	4.65658e-06
Sik1	salt inducible kinase 2	-1.70605	2.66672e-08	-1.25052	3.87372e-06	-0.795957	0.00286963
Sik2	solute carrier family 24 (sodium/potassium/calcium exchanger), member 3	-0.712522	0.0441277	-1.06517	4.30931e-06	-0.731977	0.000858404
Slc24a3	solute carrier family 24, member 5	-1.03421	0.0166181	-1.26664	0.000437103	-1.18489	0.00388299
Slc24a5	solute carrier family 25, member 40	-1.18836	0.00260702	-0.89307	0.000557796	-1.238	9.23965e-05
Slc25a40	solute carrier family 33 (acetyl-CoA transporter), member 1	-0.946676	0.000175193	-1.05414	2.93568e-07	-0.944854	8.44218e-05
Slc33a1	solute carrier family 36 (proton/amino acid symporter), member 2	-0.648841	0.0959409	-0.437615	0.0133062	-0.442882	0.0415835
Slc36a2	solute carrier family 48 (heme transporter), member 1	-0.698883	0.0587037	-1.02876	3.61666e-06	-1.14487	1.6833e-07
Slc48a1	solute carrier family 6 (neurotransmitter transporter, serotonin), member 4	-0.851314	0.00190108	-0.914271	1.22444e-07	-1.14623	6.17746e-13
Slc6a4	solute carrier organic anion transporter family, member 4a1	-1.25975	0.0124331	-1.19094	0.0169729	-1.56427	0.00016958
Slco4a1	SMAD family member 3	-1.5901	4.89671e-07	-1.35161	3.39165e-07	-0.996516	0.00092103
Smad3	small integral membrane protein 20	-1.93295	3.40038e-06	-1.72931	0.000484769	-0.912012	0.0535115
Smim20	small integral membrane protein 7	-1.08335	0.0002287	-0.704143	0.000254334	-1.20854	2.5321e-09
Smim7	syntrophin, basic 2	-0.488748	0.0712299	-0.402364	0.000551237	-0.536504	0.0167186
Sntb2	sorting nexin 2	-0.809459	0.00433512	-0.46418	0.00928919	-0.921808	2.15804e-05
Snx2	sorting nexin 9	-0.785874	0.00370164	-0.454559	0.000709451	-0.828396	4.6059e-09
Snx9	suppressor of cytokine signaling 5	-2.72222	1.67698e-14	-2.31897	1.59483e-06	-1.35855	0.000620932
Socs5	spermatogenesis associated 1	-0.773525	0.0120513	-0.722064	2.15224e-08	-0.47897	0.0981995
Spata1	spermatogenesis associated 13	-0.734719	0.0873254	-0.950525	0.00319821	-1.13273	0.000145966
Spata13	spermatogenesis associated 6	-2.42398	2.59333e-12	-2.57361	9.11405e-12	-3.18643	1.51113e-29
Spata6	spire homolog 1 (Drosophila)	-1.63829	3.13585e-05	-1.37188	9.82248e-05	-1.8275	5.89944e-08
Spire1	secreted phosphoprotein 1	-0.786308	0.0291382	-0.918186	9.61858e-06	-1.02545	1.79899e-08
Spp1	squalene epoxidase	-1.58818	0.000840713	-2.49941	2.66785e-06	-1.70349	3.91431e-05
Sqle	sperm specific antigen 2	-0.658504	0.0249082	-0.513838	0.00297697	-0.513892	0.00510217
Ssfa2	signal sequence receptor, gamma	-0.539104	0.0719411	-0.264131	0.0202188	-0.481361	0.0157426
Ssr3	synovial sarcoma, X 2 interacting protein	-0.698148	0.00636108	-0.527752	0.0011551	-0.81863	3.11605e-05
Ssx2ip	ST3 beta-galactoside alpha-2,3-sialyltransferase 2	-0.854735	0.00377466	-1.15674	1.95448e-08	-0.808066	0.000417893
St3gal2	ST3 beta-galactoside alpha-2,3-sialyltransferase 4	-0.987249	0.00741503	-0.662511	0.00755679	-0.555086	0.0745867
St3gal4	STARD3 N-terminal like	-1.37632	4.23186e-08	-1.07463	4.64351e-12	-0.825495	0.000117687
Stard3nl	syntaxin 2	-1.33769	5.44436e-07	-0.504894	0.000101043	-0.816451	8.88163e-05
Stx2	syntaxin binding protein 5 (tomosyn)	-0.774927	0.0744846	-0.812378	0.0308989	-0.811977	0.000174628
Stxbp5	serine/threonine/tyrosine kinase 1	-0.658125	0.0242626	-0.658308	5.71021e-06	-0.478774	0.0225471
Styk1	supervillin	-1.60608	0.00088537	-1.40842	0.0076356	-1.55507	0.000337582
Svil	synaptonemal complex central element protein 2	-0.744083	0.033975	-1.08184	1.08031e-14	-0.600294	0.001466
Syce2	synaptotagmin XVI	-0.888768	0.0105498	-1.17322	1.21904e-06	-1.37564	8.17902e-20
Syt16	transcription factor 4	-2.50803	1.16463e-08	-1.28296	0.043907	-1.04309	0.0164042
Tcf4	T cell receptor gamma, constant 1	-0.599449	0.0643395	-0.680944	6.69312e-05	-0.606808	0.00124676
Tcrg-C1	T cell receptor gamma, constant 4	-1.11941	2.46553e-05	-0.790319	0.0529828	-0.742479	0.00301883
Tcrg-C4	trans-2,3-enoyl-CoA reductase	-0.878589	0.0222409	-1.20839	1.17789e-05	-0.765878	0.0193219
Tecr	TCDD-inducible poly(ADP-ribose) polymerase	-0.625897	0.033975	-0.606597	5.87712e-06	-0.859304	3.93245e-10
Tiparp	transmembrane protein 119	-0.768954	0.00349457	-0.51895	0.043907	-1.37083	1.21392e-09
Tmem119	transmembrane protein 140	-0.908136	0.093418	-1.08945	0.000100179	-1.61623	7.98718e-07
Tmem140	transmembrane protein 164	-1.06588	0.00028213	-1.64655	1.685e-13	-1.08788	1.40292e-06
Tmem164	transmembrane protein 175	-0.942534	3.34753e-05	-0.503069	2.61502e-05	-0.662364	9.78793e-06
Tmem175	transmembrane protein 2	-0.770358	0.0092541	-0.563451	0.000458912	-0.549768	0.0147092
Tmem2	transmembrane protein 218	-0.793686	0.0132934	-0.589568	0.0117141	-0.454528	0.0170514
Tmem218	transmembrane protein 40	-0.663503	0.0976799	-0.703585	0.00030524	-0.876294	0.00145047
Tmem40	transmembrane protein 63a	-0.849705	0.00150845	-0.610975	7.68444e-06	-0.615075	0.00289279
Tmem63a	tumor necrosis factor, alpha-induced protein 8-like 1	-1.09701	0.00315566	-0.448468	0.0465017	-1.04263	7.25126e-05
Tnfaip8l1	tyrosine kinase, non-receptor, 2	-0.875175	0.0270776	-1.5259	2.15548e-09	-0.928119	0.0129569
Tnk2	tropomyosin 1, alpha	-0.682227	0.00227473	-0.461102	0.0150674	-0.454516	0.016751
Tpm1	trafficking protein particle complex 10	-0.852732	0.000849686	-0.751635	1.63885e-05	-0.835146	3.04701e-05
Trappc10	tRNA aspartic acid methyltransferase 1	-0.595773	0.0417318	-0.238328	0.0648823	-0.480046	0.0153811
Trdmt1	T cell receptor gamma joining 1	-0.874333	0.00805456	-0.753117	0.000509464	-1.20352	0.000120555
Trgj1	tripartite motif-containing 27	-1.07604	0.000302503	-1.00226	0.0485438	-0.852752	0.0257343
Trim27	teashirt zinc finger family member 1	-0.7625	0.00315566	-0.463397	5.87489e-05	-0.43863	0.0120476
Tshz1	tetraspanin 3	-0.811401	0.00851552	-0.451853	0.0154545	-0.525975	0.0172791
Tspan3	tetraspanin 32	-0.776484	0.0222697	-1.02008	4.36689e-05	-0.764426	0.0203167
Tspan32	tetratricopeptide repeat domain 39B	-1.09253	0.00444853	-1.56803	1.29484e-09	-0.545658	0.0592588
Ttc39b	tetratricopeptide repeat domain 8	-0.900297	0.0063629	-0.693225	0.00380638	-0.609214	0.00256284
Ttc8	tweety family member 3	-1.65854	2.24236e-05	-1.17958	0.00302365	-1.28399	0.000924111
Ttyh3	tubulin, alpha 1C	-0.582731	0.0777357	-0.60852	6.1132e-07	-0.612591	0.000958822
Tuba1c	tubulin, alpha 8	-0.547803	0.0788505	-0.374494	0.0160883	-0.618218	0.00458518
Tuba8	tubulin, beta 6 class V	-1.16647	0.000384982	-0.972412	3.75705e-05	-1.11715	2.40117e-06
Tubb6	tuftelin 1	-1.40888	1.01308e-09	-0.942347	0.000481201	-1.52313	1.44837e-14
Tuft1	ubiquitin associated and SH3 domain containing, B	-1.24349	1.3182e-05	-1.50593	2.51633e-15	-0.801538	0.0145542
Ubash3b	ubiquilin 2	-0.951992	0.000428196	-0.98913	2.71838e-08	-0.955262	5.58062e-05
Ubqln2	ubiquitin domain containing 2	-0.553469	0.0367757	-0.282759	0.0576328	-0.53776	0.000738558
Ubtd2	UBX domain protein 11	-1.38742	0.00758013	-0.9432	0.0276013	-1.32038	0.00323754
Ubxn11	UBX domain protein 6	-0.769248	0.0107692	-0.822434	7.10614e-06	-0.887567	3.92133e-05
Ubxn6	ubiquitin specific peptidase 12	-0.500221	0.0780959	-0.259083	0.0799625	-0.377582	0.0283486
Usp12	ubiquitin specific peptidase 17-like A	-0.968099	1.77014e-05	-0.5215	6.49521e-06	-0.533682	0.000362403
Usp17la	ubiquitin specific peptidase 33	-2.07022	2.48059e-14	-2.92699	1.89512e-28	-3.57084	2.28373e-64
Usp33	vesicle-associated membrane protein 2	-0.541828	0.0321886	-0.599143	1.13807e-05	-0.339711	0.0608136
Vamp2	vesicle-associated membrane protein 5	-0.495328	0.0716659	-0.497301	0.000135983	-0.719608	5.28409e-05
Vamp5	vesicle-associated membrane protein 5	-1.12487	0.00954681	-1.06711	0.0034753	-0.649165	0.0780575
Vapa	vesicle-associated membrane protein, associated protein A	-0.642739	0.035567	-0.383857	0.00188361	-0.620579	0.000191709
Vdac1	voltage-dependent anion channel 1	-0.549757	0.0526708	-0.556155	0.000134748	-0.48489	0.0146006
Vim	vimentin	-1.0756	0.00182409	-1.05329	0.00114579	-1.32558	0.00124225
Wbscr27	Williams Beuren syndrome chromosome region 27 (human)	-0.661852	0.0213071	-0.50237	0.00613343	-0.600923	0.0930497
Wdr66	WD repeat domain 66	-1.01117	0.00162332	-0.942892	7.91819e-07	-0.511661	0.0691888
Wls	wntless homolog (Drosophila)	-0.597676	0.0569241	-0.527674	0.00396545	-0.454172	0.0117804
Xbp1	X-box binding protein 1	-0.788063	0.00299979	-0.778267	0.000251456	-0.524376	0.0434764
Xxylt1	xyloside xylosyltransferase 1	-0.685554	0.0260205	-0.920548	2.20122e-17	-0.668207	0.000609369
Zadh2	zinc binding alcohol dehydrogenase, domain containing 2	-0.647659	0.0288569	-0.612999	0.000718012	-0.708831	4.71954e-05
Zc2hc1a	zinc finger, C2HC-type containing 1A	-0.939167	0.000886608	-0.509001	0.00936807	-1.11352	1.31395e-06
Zc4h2	zinc finger, C4H2 domain containing	-1.06851	0.0160417	-1.72928	3.11453e-11	-0.951676	0.00175761
Zdhhc1	zinc finger, DHHC domain containing 1	-1.08032	0.00479396	-0.876826	0.000824927	-1.0143	0.00520125
Zeb2	zinc finger E-box binding homeobox 2	-1.18649	0.000400495	-0.91201	9.7089e-07	-1.4168	9.32784e-09
Zfp560	zinc finger protein 560	-1.29542	1.12119e-05	-0.828343	1.51228e-05	-1.27802	3.47033e-08
Zmat1	zinc finger, matrin type 1	-3.53026	1.46684e-22	-1.28884	0.0433148	-3.87705	1.17917e-34
Zscan12	zinc finger and SCAN domain containing 12	-0.614858	0.0471992	-0.431218	0.00763877	-0.515823	0.0389572
Zswim4	zinc finger SWIM-type containing 4	-0.8436	0.0817452	-0.437583	0.0346769	-0.82035	0.00316261
1110002E22Rik	RIKEN cDNA 1110002E22 gene	-2.59989	3.52149e-13	-2.21449	1.46308e-08	-2.24965	1.40611e-10
1110007C09Rik		-0.852101	0.011165	-0.715338	0.00190094	-1.05065	1.37944e-08
1110059E24Rik	RIKEN cDNA 1110059E24 gene	-0.584272	0.0716659	-0.537667	4.09981e-05	-0.450427	0.0293822
1700021F05Rik	RIKEN cDNA 1700021F05 gene	-0.809413	0.0121005	-0.850651	5.87712e-06	-0.477639	0.0244221
1810037I17Rik	RIKEN cDNA 1810037I17 gene	-0.832315	0.0374498	-0.478848	0.00163905	-0.364413	0.0811185
2610018G03Rik		-0.701696	0.00395918	-0.372926	0.0420563	-0.657695	0.000111265
3110062M04Rik	RIKEN cDNA 3110062M04 gene	-1.19864	6.38296e-05	-1.30061	1.06142e-07	-0.878218	0.000825298
4931406C07Rik	RIKEN cDNA 4931406C07 gene	-0.721123	0.0317187	-0.749184	5.68016e-06	-0.475018	0.0443953
4931440P22Rik	RIKEN cDNA 4931440P22 gene	-0.976994	0.0225566	-0.529532	0.0410903	-1.08306	0.0037917
9130008F23Rik	RIKEN cDNA 9130008F23 gene	-1.75697	4.76384e-05	-1.73409	0.00017246	-1.51886	0.000110815
9430020K01Rik	RIKEN cDNA 9430020K01 gene	-1.99245	2.81566e-06	-1.72894	0.0026424	-2.12502	4.72883e-10
