# Supplementary material for: Translatome analysis reveals altered serine and glycine metabolism in T-cell acute lymphoblastic leukemia cells
Source: Nat Commun. 2019 Jun 11;10:2542. doi: 10.1038/s41467-019-10508-2 (PMC6559966; doi:10.1038/s41467-019-10508-2)
Supplement: Supplementary file 5 — Supplementary Data 2 [file 41467_2019_10508_MOESM5_ESM.xls]

## Sheet: S2
Data S2. Enrichment analyses using WebGestalt (FDR<0.1, Fisher's test with Benjamini-Hochberg correction, n=3 biologically independent RPL10 WT and R98S Ba/F3 clones, Min N genes=2).
Enrichment analysis on genes with different translational efficiency. Reference = genome protein-coding
Dataset	Type of change	Direction of change	Database	Pathway	#Genes	adjP	Genes	Statistics
Ribosome footprinting and polysomal RNA sequencing	Translational	down	GO BP Non Redundant	transcription from RNA polymerase I promoter	3	0.0229	Flna, Polr1a, Heatr1	C=47; O=3; E=0.06; R=47.38; PValue=3.21e-05; FDR=2.29e-02
Ribosome footprinting and polysomal RNA sequencing	Translational	up	GO BP Non Redundant	none	none	none	none	none
Ribosome footprinting and polysomal RNA sequencing	Translational	down	KEGG	Focal adhesion	3	0.0003	Tln1, Flna, Spp1	C=200;O=3;E=0.08;R=37.74;rawP=6.85e-05;adjP=0.0003
Ribosome footprinting and polysomal RNA sequencing	Translational	down	KEGG	Pyrimidine metabolism	2	0.0009	Polr1a, Cad	C=99;O=2;E=0.04;R=50.82;rawP=0.0007;adjP=0.0009
Ribosome footprinting and polysomal RNA sequencing	Translational	down	KEGG	Ribosome biogenesis in eukaryotes	2	0.0009	Heatr1, Nat10	C=86;O=2;E=0.03;R=58.50;rawP=0.0005;adjP=0.0009
Ribosome footprinting and polysomal RNA sequencing	Translational	down	KEGG	Metabolic pathways	3	0.0112	Polr1a, Cad, Fasn	C=1184;O=3;E=0.47;R=6.37;rawP=0.0112;adjP=0.0112
Ribosome footprinting and polysomal RNA sequencing	Translational	up	KEGG	Jak-STAT signaling pathway	6	2.4e-08	Lif, Socs1, Pim1, Osm, Il10ra, Cish	C=153;O=6;E=0.11;R=54.03;rawP=1.50e-09;adjP=2.40e-08
Ribosome footprinting and polysomal RNA sequencing	Translational	up	KEGG	Chagas disease (American trypanosomiasis)	3	0.0004	Serpine1, Fos, C3	C=100;O=3;E=0.07;R=41.33;rawP=5.48e-05;adjP=0.0004
Ribosome footprinting and polysomal RNA sequencing	Translational	up	KEGG	Toxoplasmosis	3	0.0005	Alox5, Socs1, Il10ra	C=127;O=3;E=0.09;R=32.54;rawP=0.0001;adjP=0.0005
Ribosome footprinting and polysomal RNA sequencing	Translational	up	KEGG	Leishmaniasis	2	0.0023	Fos, C3	C=64;O=2;E=0.05;R=43.05;rawP=0.0010;adjP=0.0023
Ribosome footprinting and polysomal RNA sequencing	Translational	up	KEGG	Cytokine-cytokine receptor interaction	3	0.0023	Lif, Osm, Il10ra	C=245;O=3;E=0.18;R=16.87;rawP=0.0008;adjP=0.0023
Ribosome footprinting and polysomal RNA sequencing	Translational	up	KEGG	p53 signaling pathway	2	0.0023	Cdkn1a, Serpine1	C=70;O=2;E=0.05;R=39.36;rawP=0.0012;adjP=0.0023
Ribosome footprinting and polysomal RNA sequencing	Translational	up	KEGG	Drug metabolism - cytochrome P450	2	0.0023	Cyp2c44, Gstt1	C=87;O=2;E=0.06;R=31.67;rawP=0.0019;adjP=0.0023
Ribosome footprinting and polysomal RNA sequencing	Translational	up	KEGG	Arachidonic acid metabolism	2	0.0023	Alox5, Cyp2c44	C=90;O=2;E=0.07;R=30.61;rawP=0.0020;adjP=0.0023
Ribosome footprinting and polysomal RNA sequencing	Translational	up	KEGG	Complement and coagulation cascades	2	0.0023	Serpine1, C3	C=76;O=2;E=0.06;R=36.25;rawP=0.0014;adjP=0.0023
Ribosome footprinting and polysomal RNA sequencing	Translational	up	KEGG	TGF-beta signaling pathway	2	0.0023	Cdkn2b, Id1	C=85;O=2;E=0.06;R=32.42;rawP=0.0018;adjP=0.0023
Enrichment analysis on genes with consistent differential expression (DE) in all three total mRNA-Seq datasets. Reference = genome
Dataset	Type of change	Direction of change	Database	Pathway	#Genes	adjP	Genes	Statistics
mRNA-seq (3 datasets)	transcriptional	Down	GO BP Non Redundant	positive regulation of cell adhesion	22	0.0035367	Rap1gap;Npnt;Ank3;Bcl10;Cd44;Csf1;Egr3;Cd47;Smad3;Ninj1;Flna;Ptpn22;S100a10;Cx3cl1;Spp1;Dennd6a;Xbp1;Icosl;Arhgef7;Egfl6;Socs5;Cyld	C=327; O=22; E=7.37; R=2.99; PValue=4.95e-06; FDR=3.54e-03
mRNA-seq (3 datasets)	transcriptional	Down	GO BP Non Redundant	response to wounding	26	0.00491625	Rhoc;Anxa2;Cask;Cd44;Celsr1;Elk3;F2rl2;Smad3;Ninj1;P2rx1;Pros1;Flna;Ptprf;Rasgrp2;Cx3cl1;Selp;Prdx2;Xbp1;Myof;Map3k5;Lrig2;Tspan32;Ubash3b;Pik3cb;Cers2;Stxbp5	C=460; O=26; E=10.36; R=2.51; PValue=1.59e-05; FDR=4.92e-03
mRNA-seq (3 datasets)	transcriptional	Down	GO BP Non Redundant	small GTPase mediated signal transduction	26	0.00491625	Rap1gap;Rasa2;Rhoc;Celsr1;Csf1;F2rl2;Itgb1;Itsn1;Nup62;Rab12;Rasgrp2;Rock2;Rap1b;Rasa1;Spata13;Rapgef3;Rasgrp4;Bcar3;Iqgap3;Arhgef7;Rala;Arl3;Cdon;Rap2a;Rab27b;Ssx2ip	C=467; O=26; E=10.52; R=2.47; PValue=2.07e-05; FDR=4.92e-03
mRNA-seq (3 datasets)	transcriptional	Down	GO BP Non Redundant	protein localization to cell periphery	15	0.0183809	Ank3;Bsg;Cacnb2;Anxa2;Itgb1;Flna;Rock2;S100a10;Vamp2;Fyb;Ramp1;Vamp5;Bbs2;Rap2a;Ttc8	C=214; O=15; E=4.82; R=3.11; PValue=1.03e-04; FDR=1.84e-02
mRNA-seq (3 datasets)	transcriptional	Down	GO BP Non Redundant	actin cytoskeleton reorganization	8	0.0553129	S1pr1;Parvb;Flna;Shc1;Rapgef3;Micall2;Rala;Rap2a	C=84; O=8; E=1.89; R=4.23; PValue=5.98e-04; FDR=5.53e-02
mRNA-seq (3 datasets)	transcriptional	Down	GO BP Non Redundant	cell projection assembly	20	0.0553129	Rap1gap;S1pr1;Ehd1;Parvb;Flna;Rfx2;Dync2li1;Spata13;Galnt11;Sept9;Arhgef7;Rala;Arl3;Bbs2;Spata6;Ift80;Cyld;Rap2a;Ttc8;Ssx2ip	C=406; O=20; E=9.15; R=2.19; PValue=9.02e-04; FDR=5.53e-02
mRNA-seq (3 datasets)	transcriptional	Down	GO BP Non Redundant	cell-substrate adhesion	16	0.0553129	Epdr1;Npnt;Cask;Csf1;Itgb1;Itgb7;Smad3;Ninj1;Flna;S100a10;Spp1;Rasa1;Micall2;Arhgef7;Egfl6;Pik3cb	C=270; O=16; E=6.08; R=2.63; PValue=4.18e-04; FDR=5.53e-02
mRNA-seq (3 datasets)	transcriptional	Down	GO BP Non Redundant	coagulation	12	0.0553129	Anxa2;F2rl2;P2rx1;Pros1;Flna;Rasgrp2;Selp;Prdx2;Tspan32;Ubash3b;Pik3cb;Stxbp5	C=181; O=12; E=4.08; R=2.94; PValue=8.25e-04; FDR=5.53e-02
mRNA-seq (3 datasets)	transcriptional	Down	GO BP Non Redundant	myeloid leukocyte activation	11	0.0553129	Adam10;Adora2b;Bcl10;Cplx2;Fcgr2b;Lcp2;Ndrg1;Rbpj;Vamp2;Fyb;Tspan32	C=155; O=11; E=3.49; R=3.15; PValue=7.72e-04; FDR=5.53e-02
mRNA-seq (3 datasets)	transcriptional	Down	GO BP Non Redundant	positive regulation of GTPase activity	22	0.0553129	Rap1gap;Rasa2;S1pr1;Itgb1;Itsn1;Llgl1;Rasgrp2;Rgs2;S100a10;Cx3cl1;Asap2;Dennd6a;Rasa1;Spata13;Rapgef3;Rasgrp4;Depdc5;Bcar3;Arhgef7;Lamtor4;Snx9;Stxbp5	C=456; O=22; E=10.27; R=2.14; PValue=6.66e-04; FDR=5.53e-02
mRNA-seq (3 datasets)	transcriptional	Down	GO BP Non Redundant	protein oligomerization	20	0.0553129	Alox5ap;Bcl10;Bid;Anxa2;Cryz;Ehd1;Slc6a4;Kcnd1;Nup62;P2rx1;Trim27;S100a10;Amfr;Crtc1;Hgsnat;Sept9;Ahnak;Snx9;Snx2;Cda	C=407; O=20; E=9.17; R=2.18; PValue=9.3e-04; FDR=5.53e-02
mRNA-seq (3 datasets)	transcriptional	Down	GO BP Non Redundant	transmembrane receptor protein tyrosine kinase signaling pathway	23	0.0553129	Adam10;Csf1;Igfbp4;Igfbp6;Itsn1;Lcp2;Mmp9;Nup62;Lgmn;Rbpj;Shc1;Tcf4;Hip1;Rasa1;Xbp1;Myof;Sik2;Styk1;Lrig2;Tnk2;Socs5;Dusp6;Tiparp	C=497; O=23; E=11.2; R=2.05; PValue=8.9e-04; FDR=5.53e-02
mRNA-seq (3 datasets)	transcriptional	Down	GO BP Non Redundant	endomembrane system organization	22	0.0606948	Ank3;Bsg;Cacnb2;Anxa2;Itgb1;Lmna;Ndrg1;Flna;Rfx2;Rock2;S100a10;Vamp2;Myof;Fyb;Atp8b4;Ramp1;Vamp5;Arhgef7;Snx9;Bbs2;Rap2a;Ttc8	C=474; O=22; E=10.68; R=2.06; PValue=1.11e-03; FDR=6.07e-02
mRNA-seq (3 datasets)	transcriptional	Down	GO BP Non Redundant	leukocyte migration	15	0.0665675	Adam10;C3ar1;Ccr1;Csf1;S1pr1;Gcnt1;Itgb1;Itgb7;Mmp9;Ptpn22;Cx3cl1;Sell;Selp;Spp1;C5ar2	C=272; O=15; E=6.13; R=2.45; PValue=1.31e-03; FDR=6.66e-02
mRNA-seq (3 datasets)	transcriptional	Down	GO BP Non Redundant	muscle system process	16	0.0706726	Npnt;Acta2;Adora2b;Cacnb2;Anxa2;Smad3;Mrvi1;Myh3;Nos1;P2rx1;Flna;Rgs2;Rock2;Myl6b;Tpm1;Bbs2	C=306; O=16; E=6.89; R=2.32; PValue=1.58e-03; FDR=7.07e-02
mRNA-seq (3 datasets)	transcriptional	Down	GO BP Non Redundant	negative regulation of intracellular signal transduction	20	0.0706726	Rasa2;Bid;Cd44;Cdkn2d;Epm2a;Itgb1;Mcl1;Mmp9;Nup62;Ptpn22;Rgs2;Rasa1;Xbp1;Bank1;Depdc5;Dusp4;Socs5;Tnfaip8l1;Dusp6;Cyld	C=425; O=20; E=9.58; R=2.09; PValue=1.57e-03; FDR=7.07e-02
mRNA-seq (3 datasets)	transcriptional	Down	GO BP Non Redundant	immune response-regulating signaling pathway	14	0.0805048	Bcl10;C3ar1;Enah;Fcgr1;Kcnn4;Lcp2;Cd180;Clec4d;Ptpn22;Fyb;Klhl6;C5ar2;Clec4e;Cyld	C=257; O=14; E=5.79; R=2.42; PValue=2.1e-03; FDR=8.05e-02
mRNA-seq (3 datasets)	transcriptional	Down	GO BP Non Redundant	protein localization to membrane	18	0.0805048	Ank3;Bid;Bsg;Cacnb2;Anxa2;Itgb1;Itgb7;Flna;Rock2;S100a10;Vamp2;Fyb;Ramp1;Vamp5;Bbs2;Ssr3;Rap2a;Ttc8	C=373; O=18; E=8.4; R=2.14; PValue=2.02e-03; FDR=8.05e-02
mRNA-seq (3 datasets)	transcriptional	Down	GO BP Non Redundant	vesicle-mediated transport to the plasma membrane	7	0.0805048	Ank3;Bsg;Anxa2;Llgl1;Vamp2;Vamp5;Bbs2	C=80; O=7; E=1.8; R=3.88; PValue=2.14e-03; FDR=8.05e-02
mRNA-seq (3 datasets)	transcriptional	Down	GO BP Non Redundant	regulation of vesicle-mediated transport	19	0.0841012	Rap1gap;Adora2b;Anxa2;Ehd1;Fcgr1;Fcgr2b;Cd47;Llgl1;Prtn3;Hip1;Rap1b;Vamp2;Syt16;Bin1;Tnk2;Ubqln2;Rala;Stxbp5;Rab27b	C=409; O=19; E=9.21; R=2.06; PValue=2.36e-03; FDR=8.41e-02
mRNA-seq (3 datasets)	transcriptional	Up	GO BP Non Redundant	none	none	none	none	none
mRNA-seq (3 datasets)	transcriptional	Down	KEGG	none	none	none	none	none
mRNA-seq (3 datasets)	transcriptional	Up	KEGG	none	none	none	none	none
