# Supplementary material for: Translatome analysis reveals altered serine and glycine metabolism in T-cell acute lymphoblastic leukemia cells
Source: Nat Commun. 2019 Jun 11;10:2542. doi: 10.1038/s41467-019-10508-2 (PMC6559966; doi:10.1038/s41467-019-10508-2)
Supplement: Supplementary file 6 — Supplementary Data 3 [file 41467_2019_10508_MOESM6_ESM.xls]

## Sheet: S3
Data S3. iRegulon results predicting the transcriptional master regulators of those mRNAs consistently upregulated in all 3 mRNA datasets. The upper table reports the top 8 predicted TFs for regulation of upregulated mRNAs. NES: Normalized Enrichment Score. # targets: number of genes predicted to be regulated by the transcriptional factor.. The middle table shows the complete iRegulon output. The…
The upper table reports the top 8 predicted TFs for regulation of upregulated mRNAs. NES: Normalized Enrichment Score. # targets: number of genes predicted to be regulated by the transcriptional factor.
The middle table shows the complete iRegulon output. The lower table reports changes in protein levels (from mass spectrometry based quantitative proteome), translational efficiency (from polysomal RNA sequencing or ribosome footprinting) and mRNA levels (from the three available mRNA datasets separately)
for the top 8 predicted TFs. Significant changes are shown in bold.
Cluster code	TF	NES	# unique targets	# motifs
M1	Ikzf2	4.875	128	5
M2	Pbx3	4.185	140	7
M3	Hoxa13	3.869	32	1
M4	Irf4	3.804	63	4
M7	Pou2f1	3.274	23	2
M8	Jdp2	3.25	62	4
M9	Zscan4f	3.162	20	1
M10	Nhlh1	3.154	14	1
Rank	Motif id	AUC	NES	Cluster Code	# TF	Transcription factor	# target genes
1	tfdimers-MD00554	0.0458793	4.87544	M1	2	Ep300,Cux1	Kdm2b,Galnt6,Arntl,Hspa2,Fyn,Nr5a1,Kremen2,Pax6,Mapre3,Tph1,Pitpnm2,Plcxd2,Ddr1,Ptch2,Ccdc63,Itk,Jup,Rusc2,Lrrc8d,Fam46a,Car5b,Nsun4
2	tfdimers-MD00578	0.0420677	4.21651	M1	8	Ikzf2,Meis1,Nfatc1,Cebpg,Mzf1,Churc1,Nr3c1,Zfp354c	Pitpnm2,Nr5a1,Jup,Pax6,Plekha6,Spint1,Nrxn2,Uvrag,Wdr63,Arntl,Flnc,Max
3	encode-UW.Motif.0281	0.0418877	4.18539	M2	0		Il11ra1,Cd79b,Samd4,Plekha6,Lgr6,Myh7b,Itga7,Ddr1,Zfyve1,Polr2a,Ikzf2,Gm973,Rhobtb2,Arntl,Best3,Sv2c,Dlg3
4	tfdimers-MD00355	0.0400566	3.86883	M3	2	Hoxa13,Mzf1	Meis2,Lrrc8d,Cd79b,Ptpn3,Tph1,Snx31,Samd4,Rnpep,Sh3pxd2a,Lrtm2,Gpr179,Jup,Plekha6,Ptch2,Ghitm,Rnf20,Tex10,Fyn,Galnt6,Cytip,Gm973,Col17a1,Kcnj6,Zfp207,Cblb,Plxdc2,Dnajb13,Spint1,Flnc,Lrrc49,Wnk4,Nr5a1
5	transfac_pro-M02874	0.0396833	3.8043	M4	3	Irf6,Irf4,Irf5	Polr2a,Otx1,Pax6,Jup,Lrtm2,Max,Trio,Akirin1,Wdr63,Plcxd2,Plekha6,Top1mt,Eef2k,Tnks1bp1,Pitpnm2,Neb,Pmfbp1,Ddr1,Lrrc8d,Ccdc63,Meis2,Samd4,Mapre3,Ereg,Ptms,Gm973,Arntl
6	stark-TGTCAMNTGCA	0.0392354	3.72687	M5	0		Xpa,Pitpnm2,Eef2k,Uvrag,Meis2,Pmfbp1,Dsel,Akirin1,Arntl,Tph1,Lrtm2,Samd4,Lyplal1,H1f0,Kcnj6,Rnf2,Abhd2
7	factorbook-NFY-UA2	0.0390115	3.68816	M2	1	Pbx3	Bend4,Mylpf,Abhd2,Kdm2b,Il11ra1,Jup,Rpgrip1,Ivns1abp,Cyb5rl,Zdhhc24,Nrxn2,Rnf20,Hspa2,Ybx1,Uvrag
8	transfac_pro-M03575	0.0386119	3.61908	M2	1	Nhlh2	Serinc2,Fadd,Gpr179,Cacna2d4,Pitpnm2,Cdcp2,Sema4g,Dsel,Ptch2,Dlg3,Mapre3,Samd4,Plekha6,Mgmt,Lrtm2,Tph1,Ephb2,Cd79b,Bmp1,Ddr1,Ccdc63,Btbd16,Cyb5rl,Best3,Sgip1,Plcxd2
9	tfdimers-MD00522	0.0382737	3.56062	M1	2	Ets1,Ikzf1	Plekha6,Pax6,Kdm2b,Tmem102,Pitpnm2,Rassf2,Bend4,Sv2c,Best3,Acss2,Samd4,Max,Rhobtb2,Igf1r,Ctbp2,Ccdc93,Ccdc63
10	transfac_public-M00224	0.0375843	3.44144	M4	8	Stat1,Stat3,Stat5a,Stat5b,Stat6,Stat2,Stat4,Elf4	Polr2a,Ada,Nr5a1,B230118H07Rik,9030617O03Rik,H1f0,Ptch2,Utp11l,Ppp1r7,Bmp1,Nrxn2,Pax6,Mgmt,Eef2k,Tph1,Ddr1,Mapre3,Zfp446,Alpk3,Cxxc1,Khk,Jup,Hist1h2bc,Ptpn3
11	transfac_pro-M00438	0.0374877	3.42474	M6	0		Ddr1,Plekha6,Itga7,Zfyve1,Ptpn3,Jup,Fyn,Top1mt,Ccdc63,Best3,Bcl2l14,Ptch2,Dlg3,Nucb2,Rusc2,Polr2a
12	encode-UW.Motif.0637	0.0368159	3.30859	M2	0		Fyn,Lrtm2,Arntl,Pitpnm2,Jup,Ddr1,Ccdc92,Plekha6,Alpk3,Ptpn3,Pax6,Phf23,Meis2,Samd4,Polr2a,Cacna2d4,Ikzf2,Nr5a1,Cspg4,Nrxn2,Btbd16,Clnk,Asb2
13	tfdimers-MD00215	0.0368071	3.30707	M4	2	Lef1,Stat1	H1f0,Sh3pxd2a,Sh3bp5,Polr2a,Plekha6,Asb2,Samd4,Mapre3,Tph1,Ephb2,Zfp518b,Fam53b,Jup,Myh7b,Nsmce4a,Asph,Ikzf2,Nucb2,Sv2c,Rpgrip1,Trio,Hist1h1c,Lrrc8d,Gm973,Nrxn2
14	swissregulon-POU2F1..3.p2	0.0366182	3.27443	M7	15	Pou2f2,Pou2f3,Pou2f1,Pou3f3,Pou4f1,Pou3f4,Pou5f1,Pou2af1,Pou3f2,Pou3f1,Pou1f1,Yy1,Pax4,Crx,E2f1	Hmx2,Hist1h2bc,Hspa2,Ephb2,Nrxn2,Lgr4,Pax6,Fam46a,Car9,Ptpn3,Max,Dlg3,Mgmt,Plekha6,Aoc3
15	transfac_pro-M01687	0.0364777	3.25014	M8	0		Flnc,Cspg4,Lgals3,Lrrc8d,Rusc2,Akirin1,Tph1,Bmp1,A530032D15Rik,Tmem102,Asb2,Sema4g,Jup,Tfpi,Abhd2,Tnrc6a
16	yetfasco-926	0.0362582	3.21218	M8	0		Flnc,Smap2,Pmfbp1,Slc25a45,Nsmce4a,Lrrc8e,Tfpi,Bmp1,Cldn12,Fam53b,Rusc2,Lrrc8d,Pitpnm2,A530032D15Rik,Tph1,Lgals3,Grb7,Plekha6,Abhd2,Ephb2,Asb2,Ccdc63,Fyn,Fam46a,Cspg4,Clec2l
17	transfac_pro-M02942	0.0359683	3.16208	M9	1	Zscan4f	Fadd,Samd4,Trim2,Sgip1,Csf2rb,Lrtm2,Meis2,Slco3a1,Ddr1,Zfyve1,Tph1,Fyn,Serinc2,Arntl,Sema4g,Rnf2,Cacna2d4,Jup,Nr5a1,Csf2rb2
18	transfac_public-M00058	0.03592	3.15373	M10	2	Nhlh1,Nhlh2	Crebzf,Flnc,Myh7b,Ddr1,Kremen2,Pitpnm2,Fam171a2,Spata21,Jup,Nr5a1,Bmp1,Sh3pxd2a,Lrrc49,Ephb2
19	jaspar-PF0075.1	0.0357093	3.11729	M11	0		H1f0,Mmachc,Phf23,Eef2k,Hsd17b4,B230118H07Rik,Mrpl50,Cpne5,Smap2,Aamp,Mgmt,Samd4,Zfyve1,Cyb5rl
20	transfac_public-M00262	0.0356741	3.11121	M1	1	Zfp143	Khk,Mrpl46,Ddr1,Max,Phf23,Cldn12,Grb7,Mmachc,Plekha6,Gm973,Mfsd3,Pmfbp1,9130023H24Rik,Gmpr2,Sv2c,Dhrs4,Eef2k,Trio,Samd4,Trim2,Ccdc63,Jup,Brms1,Gstt2,Ephb2,Hmx2,Rassf2,Igf1r,Fam53b,Rhobtb2,Depdc7,Btbd16,Sema4g,Best3,Gpr183
21	yetfasco-2091	0.0356434	3.1059	M8	11	Jdp2,Bach2,Fos,Fosl1,Fosb,Jun,Jund,Junb,Batf,Sfpi1,Arnt	Bmp1,Flnc,Ddr1,Abhd2,Cspg4,Col7a1,Trim47,Mapre3,Slc25a45,Grb7,Akirin1,Ereg,Jup,Sv2c,Nlrx1,Scly,Lgals3,Pitpnm2,Itga7
22	yetfasco-1675	0.0355644	3.09224	M4	0		Hmx2,Nsmce4a,Galnt6,Gm973,Clnk,Pitpnm2,Ptpn3,Jup,Arntl,Tph1,Dsel,B230118H07Rik
23	encode-UW.Motif.0544	0.0354765	3.07705	M2	0		Jup,Gpr183,Fam53b,Ddr1,Pitpnm2,Itga7,Nr5a1,Rhobtb2,Sgip1,Col17a1,Ivns1abp,Hsd17b4,Spint1,Ccdc63,Mgmt,2310030G06Rik,Upf3b,Akirin1
24	tfdimers-MD00376	0.0354502	3.0725	M12	2	Hoxa13,Klf4	Ikzf2,Grb7,Depdc7,Arntl,Acss2,Zfp629,Sh3pxd2a,Smap2,Hist1h1c,Best3,Myh7b,Jup,Zfp518b,Cldn12,Bend4,Lgr4,Kdm2b,Wdr63
25	encode-UW.Motif.0452	0.0354194	3.06718	M2	0		Btbd16,Tmem102,Spint1,Crebzf,Fadd,Ddr1,Ephb2,Rnf222,Plekha6,Mgmt,Oas2,Asb2,Sdr42e1,Rab11fip4,Lrrc49,Nrxn2,Sh2d2a,Gm973,Slco3a1,Lrrc8d,Jup,Ptms,Fyn,Pitpnm2,Asph,Gpr179,Serinc2,Ybx1,Myh7b,Cd247,Arntl,Samd4,Akirin1,Wnk4,Sema4g,Ccdc63,Trim2,Kcnj6,Kdsr,Car9,Ada,Nucb2,Spata21,Uvrag,Igf1r,Bmp1,Pax6,Sv2c,Loxl3,Abhd2,Eef2k,Neb,Acss2,Car14,Nr5a1,Best3,Mapre3,Rnf2,H1f0,Lrtm2,Lgr6,Cdipt,Car5b,Mesdc2,Limk1,Cs…
26	encode-UW.Motif.0165	0.0353492	3.05504	M2	0		Itga7,Plekha6,Bmp1,Jup,Lrtm2,Pitpnm2,Ddr1,Trio,Ptpn3,Sv2c,Samd4,Tex10,Asb2,Fyn,Nr5a1,Rhobtb2,Rnf2,Ccdc63,Cblb,Arntl,Tph1,Gm973,Ivns1abp,Max,Rassf2,Wdr63
27	tfdimers-MD00166	0.0353316	3.052	M1	6	Yy1,Srebf2,Mycs,Nr2f1,Nr2f2,Wt1	Ddr1,Fyn,Hmx2,Lrtm2,Jup,H1f0,Bcr,Ivns1abp,Sema4g,Alpk3,Ccdc63,Nr5a1,Pitpnm2,Sv2c,Plekha6,Trio,Ptpn3,Otud6b,Lpgat1,Igf1r,Arhgap31,Bsn,Mesdc2,Tph1,Kcnj6,Hist1h1c,Lgals7,Samd4,Fam53b,4932438H23Rik,Rassf2,Myo7a,Otx1,Hsd17b4,2310030G06Rik,Mapre3,Scly,Asb2,Spint1,Dlg3,Galnt6,Col17a1,Tfpi,Wnk4,Smu1,Smap2,Nrxn2,Ephb2,Sh3bp5,Icam2,Sdr42e1,Gm973,Rnf2,Rhobtb2,Nans,Ccbl2,Cdcp2,Clec2l,Il11ra1,Polr2a,Lrrc8d,Po…
28	jaspar-CN0221.1	0.0351911	3.02771	M13	0		Max,Il11ra1,Rnf2,Fam53b,Car9,Plekha6,Pax6,Mapre3,Lrtm2,H1f0,Ivns1abp,Samd4,Pitpnm2,Ccdc63,Hvcn1,Uvrag,Ptpn3,9030617O03Rik
29	yetfasco-1141	0.035156	3.02164	M7	0		Ghitm,Bend4,Ikzf2,Ccdc63,Clnk,Oxnad1,B3gnt7,Arntl
30	yetfasco-1351	0.035134	3.01784	M14	0		Wee1,Pitpnm2,Fyn,Myo7a,Samd4,Arntl,Trio,Kdm2b,Mesdc2,Crebzf,Hmx2,Ivns1abp
31	encode-UW.Motif.0156	0.0350594	3.00494	M11	0		B230118H07Rik,Eef2k,Mmachc,Ddr1,Pmfbp1,Samd4,H1f0,Crebzf,Kcnj6,Plcxd2,Mgmt,Pitpnm2
32	yetfasco-966	0.0350418	3.0019	M8	16	Jdp2,Bach1,Fosb,Jun,Junb,Jund,Fos,Fosl1,Fosl2,Batf,Sfpi1,Tgif1,Tgif2,Gm7148,Srf,Arnt	Flnc,Cspg4,Lgals3,Sv2c,Bmp1,Trim47,Abhd2,Bend4,Asb2,Btbd16,Wdr63,Spint1,Asph,Nucb2,Lrtm2,Slc25a45,Fam53b,Pitpnm2,Tmem64,Jup,2310030G06Rik,Nr1i3,Lrrc8e,Zfyve1,Plcxd2,Lrrc8d,Sh3pxd2a,Tmem102,Eef2k,Samd4,Ccdc63,Tpp1,Fyn,Nlrx1,Ephb2,Fank1,Top1mt,Smap2,Xpa,Ddr1,Tnk1,Scly,Zfp771,Cytip,Col7a1,Ereg,Tnrc6a,Nsmce4a
TF	Name	Protein change (log2 FC)	mRNA change (log2 FC)			Difference in translational efficiency (PolyRNASeq)	Difference in translational efficiency (RPF-seq)
		Mass spectrometry	mRNA_RPF-seq	mRNA_PolyRNASeq	mRNA_Suppl
Ikzf2	IKAROS family zinc finger 2	1.3	0.69	0.56	0.48	0.538768	-0.135176
Pbx3	pre B cell leukemia homeobox 3	NA	0.258932	0.4	0.318249	0.373228	0.460031
Hoxa13	homeobox A13	NA	NA	NA	0.067825	0	0
Irf4	interferon regulatory factor 4	NA	0.0847963	0.354028	0.21764	-0.440327	-0.330101
Pou2f1	POU domain, class 2, transcription factor 1	0.26	-0.192275	-0.561122	-0.201692	0.318655	-1.35681
Jdp2	Jun dimerization protein 2	NA	0.588748	0.292077	0.0717463	0.23563	0.183111
Zscan4f	zinc finger and SCAN domain containing 4F	NA	-0.0799955	0.143947	0.067825	-0.524736	0.235592
Nhlh1	nescient helix loop helix 1	NA	0.215128	-0.0444373	0.0655908	0.310941	-1.11338
