# Supplementary material for: Translatome analysis reveals altered serine and glycine metabolism in T-cell acute lymphoblastic leukemia cells
Source: Nat Commun. 2019 Jun 11;10:2542. doi: 10.1038/s41467-019-10508-2 (PMC6559966; doi:10.1038/s41467-019-10508-2)
Supplement: Supplementary file 7 — Supplementary Data 4 [file 41467_2019_10508_MOESM7_ESM.xls]

## Sheet: S4
Data S4. iRegulon results predicting the transcriptional master regulators of those mRNAs consistently downregulated in all 3 mRNA datasets.
The upper table reports the top 8 predicted TFs for regulation of downregulated mRNAs. NES: Normalized Enrichment Score. # targets: number of genes predicted to be regulated by the transcriptional factor.
The middle table shows the complete iRegulon output.
The lower table reports changes in protein levels (from mass spectrometry based quantitative proteome), translational efficiency (from polysomal RNA sequencing or ribosome footprinting) and mRNA levels (from the three available mRNA datasets separately) for the top 8 predicted TFs. Significant changes are shown in bold.
Cluster code	TF	NES	# unique targets	# motifs
M1	Fos	5.946	278	45
M3	Nkx2-2	4.402	38	2
M4	Tbp	3.616	28	1
M7	Gata2	3.322	41	1
M10	Atf6	3.261	22	1
M11	Klf4	3.211	133	5
M12	Runx3	3.166	56	3
M13	Srf	3.153	29	2
Rank	Motif id	AUC	NES	Cluster Code	# TF	Transcription factor	# target genes
1	yetfasco-1629	0.0574134	5.94609	M1	15	Jund,Fosl1,Junb,Jun,Fosb,Fos,Jdp2,Bach1,Fosl2,Bach2,Batf,Sfpi1,Srf,Arnt,Irf8	Lmna,Rhoc,Nptxr,Kcnn4,Tpm1,Add2,Ndrg1,Elk3,Rbpj,Mrvi1,Slc48a1,Ahnak,Vim,Vamp5,Igfbp4,Cadm4,Zdhhc1,Lamc2,Lmo2,Nos1ap,Cttnbp2nl,Sept9,Adora2b,Bcl10,Zeb2,Spata1,Kat2b,Tmem2,Emilin2,Rock2,S100a10,Ssfa2,Tuba1c,Stard3nl,Pdzd2,1110007C09Rik,Ikzf1,Akr1e1,Cplx2,Svil,Gpr114,Tmem140,Ssx2ip,Zscan12,Spp1,Pik3cb,Tnfaip8l1,Mt1,Socs5,Afap1l1,Actg2,Cd44,Prkar2b,Vapa,Fam162a,Tcf4,9430020K01Rik,Eml2,Rap1b,Ptprf,Hab…
2	yetfasco-1628	0.0526731	5.18098	M1	15	Junb,Fos,Jund,Jun,Fosl1,Fosb,Jdp2,Bach1,Fosl2,Bach2,Batf,Sfpi1,Srf,Arnt,Irf8	Lmna,Kcnn4,Nptxr,Add2,Rhoc,Ndrg1,Mrvi1,Elk3,Ahnak,Tpm1,Rbpj,Slc48a1,Vim,Bcl10,Cttnbp2nl,Cplx2,Cadm4,Selp,Zdhhc1,Lamc2,Igfbp4,Emilin2,Adora2b,Tmem2,Ssfa2,Sept9,Ssx2ip,1110007C09Rik,Nos1ap,Rock2,Lmo2,Zeb2,Pdzd2,Vamp5,Stard3nl,Ikzf1,Socs5,Kat2b,S100a10,Zscan12,Spata1,Tnfaip8l1,Ptprf,Tuba1c,Gpr114,Spp1,Habp4,Prkar2b,Rnf217,Lhfpl2,Svil,Eml2,Gcnt1,Klhl8,Ubash3b,Akr1e1,Cd44,Actg2,Inf2,Vapa,Cbfa2t3,Pik3c…
3	homer-M00002	0.0522288	5.10927	M1	24	Jun,Batf,Fosl2,Junb,Fos,Fosl1,Sfpi1,Jund,Jdp2,Fosb,Bach1,Bach2,Nfe2,Nfe2l2,Maf,Nfe2l1,Nfe2l3,Mafk,Mafg,Maff,Mafb,Arnt,Srf,Nfatc1	Kcnn4,Ahnak,Mrvi1,Lmna,Vim,Elk3,Lamc2,Igfbp6,Cttnbp2nl,Ndrg1,Nptxr,Slc48a1,Rhoc,Micall2,Bcl10,Add2,Rock2,S100a10,1110007C09Rik,Zdhhc1,Inf2,Cd44,Adora2b,Ssfa2,Cadm4,Tmem2,Socs5,Fam3c,Rbpj,Phldb1,Pik3cb,Atg9b,Prkar2b,Gpr114,Igfbp4,Cyld,Vamp2,Kat2b,Gcnt1,C3ar1,Mmp9,Tcf4,Nos1ap,Ahi1,Usp33,Tmem140,Zscan12,Tnfaip8l1,Tmem40,Scoc,Sept9,Tshz1,Msh5,Tuft1,Fyb,Crtc1,9430020K01Rik,Anxa2,Actg2,Map3k8,Eml2,Ttyh…
4	homer-M00096	0.0518733	5.05191	M1	15	Jun,Jdp2,Jund,Junb,Fos,Fosl1,Fosb,Bach2,Bach1,Fosl2,Batf,Sfpi1,Arnt,Srf,Nfatc1	Lmna,Kcnn4,Mrvi1,Ahnak,Cttnbp2nl,Vim,Igfbp6,Elk3,Ssfa2,Cadm4,Lamc2,Nptxr,Ndrg1,Slc48a1,Bcl10,S100a10,Adora2b,Igfbp4,Zdhhc1,Rhoc,Sept9,Rock2,1110007C09Rik,Prkar2b,Cd44,Add2,Tmem2,Rbpj,Phldb1,Micall2,C3ar1,Inf2,Tshz1,Socs5,Pik3cb,Gcnt1,Atg9b,Cyld,Usp33,Kat2b
5	yetfasco-1770	0.0501464	4.77318	M2	0		Dzip3,C77080,Rcan3,Cd47,Socs5,Ssr3,Spata6,Pros1,Scoc,Anxa2,Ahnak,Crtc1,Vamp5,Phldb1,St3gal4,2610018G03Rik,Trdmt1,Zdhhc1,Atp2b1,Arid4b,Ptprc,Rwdd3,9430020K01Rik,Rasgrp2
6	jaspar-MA0272.1	0.0495012	4.66904	M1	0		Kcnn4,Rhoc,Lmna,Tpm1,Rbpj,Cadm4,Ndrg1,Mrvi1,Rap1b,Zdhhc1,Elk3,Add2,Spata1,Socs5,Ahnak,Tcf4,Zscan12,Ssfa2,Svil,Enah,Nptxr,Vim,Rwdd3,1110007C09Rik,Eml2,Fyb,Akr1e1,Tmem140,Adora2b,Tmem2,Nos1ap,Stard3nl,Slc48a1,Cttnbp2nl,Cnga1,Gpr114,Gcnt1,Cplx2,Anxa4,Pmvk,Arhgef7,Ahi1,Rab27b,Ank3,Spp1,Mttp,Ninl,Sept9,Trdmt1,Ttc39b,Cd180,Rala,C77080,Tspan32,Lpp,Anxa2,Celsr1,Lamc2,Cda,Cd44,Csf1
7	swissregulon-NFE2.p2	0.0484388	4.49756	M1	20	Nfe2,Mafk,Nfe2l2,Mafg,Nfe2l1,Fos,Fosb,Jund,Jun,Junb,Fosl1,Maff,Nfe2l3,Mafb,Bach1,Bach2,Maf,Batf,Sfpi1,Mafa	Slc48a1,Igfbp6,Elk3,Kcnn4,Shc1,Cttnbp2nl,Gadd45g,Vim,Rhoc,Cadm4,Cplx2,Bcl10,Ndrg1,Msh5,Ahnak,Tuba1c,Tmem140,Lmna,Lmo2,Usp33,Gtf2e2,Fyb,Tmem40,Crtc1,Zscan12,Rock2,Mrvi1,Pik3cb,Lcp2,C3ar1,Sqle,Zdhhc1,Tnfaip8l1,Vapa,Inf2,Anxa2,Rap1gap,Mt2,E2f2,Ssx2ip,Dusp4,Pold4,Mboat4,Ptprf,Vdac1,Adora2b,Asah2,Tecr,1110007C09Rik,Akr1e1,S100a10,Asap2,Atg9b,Prkar2b,Cpne2,Fam3c,Fam65c,Klhl6,C77080,Pdzd2,Actg2,Rap2a,Ar…
8	swissregulon-FOS_FOS_B-L1__JUN_B-D_.p2	0.0483152	4.47761	M1	7	Fosb,Fos,Junb,Fosl1,Jund,Jdp2,Batf	Lmna,Kcnn4,Ahnak,Vim,Rbpj,Mrvi1,Cadm4,Nptxr,Lamc2,Elk3,Cttnbp2nl,1110007C09Rik,Sept9,Igfbp6,Ndrg1,Bcl10,S100a10,Add2,Ssfa2,Msh5,Atp2b1,Prkar2b,Tmem2
9	transfac_pro-M02383	0.0478477	4.40216	M3	7	Nkx2-2,Nkx2-4,Nkx2-1,Nkx2-5,Nkx2-6,Nkx2-3,Nkx2-9	Cyld,Itsn1,Elk3,Neil3,Myof,Gcnt1,Trdmt1,Klra2,Pik3cb,Pcyt1b,Wls,Tmem63a,Tshz1,Vdac1,Cttnbp2nl,Vamp5,Adora2b,Vim,Nudt4,Rnf150,Frrs1,Olfm3
10	yetfasco-2091	0.0477627	4.38844	M1	11	Jdp2,Bach2,Fos,Fosl1,Fosb,Jun,Jund,Junb,Batf,Sfpi1,Arnt	Lmna,Kcnn4,Rhoc,Ssfa2,Ahnak,Cadm4,Vim,Mrvi1,1110007C09Rik,Elk3,Add2,Tuba1c,Lamc2,Cttnbp2nl,S100a10,Igfbp4,Slc48a1,Adora2b,Akr1e1,Nptxr,Zdhhc1,Msh5,Anxa2,Fyb,Sept9,Pcyt1b,Rock2,Ndrg1,Tshz1,Rbpj,Pik3cb,Lmo2,Atg9b,Shc1,Atp2b1,Tnfaip8l1,Inf2,Usp33,Tmem140,Mtmr12,Kat2b,Tmem2,Igfbp6,Ahi1,Prkar2b,Cyld,Pdzd2,Stard3nl,Micall2,Socs5,Egr3,Klf10,Tpm1,Rala,Ptprf,Habp4,Cplx2,Zscan12,C3ar1,Npnt,Neo1,Dync2li1,Ad…
11	swissregulon-NFE2L2.p2	0.0477164	4.38096	M1	20	Nfe2l2,Nfe2,Nfe2l1,Mafg,Maff,Nfe2l3,Mafk,Mafb,Maf,Bach1,Bach2,Jun,Jund,Junb,Fosl1,Fosb,Fosl2,Fos,Batf,Sfpi1	Slc48a1,Kcnn4,Gadd45g,Pik3cb,C77080,Ndrg1,Tmem140,Lmna,Tmem40,Mboat4,Elk3,Ssx2ip,Cadm4,Usp33,Epdr1,Tuba1c,Cttnbp2nl,Micall2,Igfbp6,Nos1ap,Sqle,Rock2,Gtf2e2,Prkar2b,Zdhhc1,Crtc1,Bcl10,Mrvi1,Slco4a1,E2f2,Cplx2,Socs5,Rap1gap,C3ar1,Prkab2,Cnga1,Dusp4,Flna,Ahnak,Cul4a,Ptprf,Atg9b,Fyb,Vdac1,Ank3,Asap2,Fam3c,Pold4,Rhoc,Tuft1,Vapa,Akr1e1,Add2,Mtmr12,Tnfaip8l1,Clint1,Krcc1,Scoc,Tnk2,Zscan12,Sept9,Glod5,Kc…
12	encode-UW.Motif.0430	0.0472528	4.30613	M2	0		Tuba8,Enah,Cask,Trdmt1,Lst1,Ikzf1,Slc48a1,Elk3,Rbpj,Pik3cb,Tmem218,Rock2,Rap1b,Lhfpl2,Rapgef3,Mboat4,Vdac1,Socs5,Slc25a40,Npnt,Neil3,Smad3,Akr1e1,Rcan3,Tcf4,9430020K01Rik
13	transfac_pro-M03815	0.0469553	4.25812	M1	7	Fos,Jun,Fosl1,Jund,Junb,Fosb,Fosl2	Ahnak,Rhoc,Kcnn4,Ndrg1,Nptxr,Elk3,Mmp9,Mrvi1,Rbpj,Vim,Ssx2ip,Svil,Bcl10,Add2,Cplx2,Tcf4,Gcnt1,Pdzd2,Cd44,Cx3cl1,Zdhhc1,Slc48a1,1110007C09Rik,Tpm1,Micall2,Zscan12,Socs5,Rock2,Atg9b,Lmna,Trdmt1,Map3k8,Spata1,Tnfaip8l1,Gpr114,Igfbp4,Inf2,St3gal2,Tmem40,Usp33,Cttnbp2nl,Ptprf,Fam3c,Lhfpl2,Nos1ap,Rnf217,Lamc2,Snx9,Stard3nl,Vapa,Tmem2,Cbfa2t3,Lpp,Fyb,Rwdd3,Lmo2,Slco4a1,9430020K01Rik,Olfm3,Nexn,Cnga1,Rap…
14	yetfasco-706	0.0462676	4.14712	M1	0		Kcnn4,Tpm1,Cadm4,Ndrg1,Rbpj,Mrvi1,Rap1b,Elk3,Zscan12,Rhoc,Lmna,Spata1,Zdhhc1,Add2,Ssfa2,Svil,Tmem2,Socs5,Eml2,Ahnak,Fyb,Rwdd3,Enah,Vim,Akr1e1,Cplx2,Tmem140
15	homer-M01834	0.0459701	4.09911	M1	4	Mybl1,Mybl2,Snapc4,Myb	Kcnn4,Lmna,Tpm1,Rbpj,Rhoc,Mrvi1,Ndrg1,Zdhhc1,Rap1b,Cadm4,Elk3,Add2,Ahnak,Spata1,Tcf4,Nptxr,Vim,Socs5,Svil,Enah,1110007C09Rik,Zscan12,Fyb,Tmem140,Ssfa2,Rwdd3,Adora2b,Slc48a1,Akr1e1,Cplx2,Eml2,Stard3nl,Cttnbp2nl,Cnga1,Gcnt1,Nos1ap,Gpr114,Cd180,Atp2b1,Mttp,Arhgef7,Ahi1,Lamc2,Tmem2,Rab27b,Spp1,Cda,Tuba1c,Dnajc10,Trdmt1,Ank3,Sept9,S100a10,Cd44,P2rx1,Lpp,Tnk2,Ninl,Anxa2,Ubash3b,Pmvk,Slc6a4,Csf1,Ttc39b,…
16	transfac_pro-M01687	0.045719	4.05858	M1	0		Kcnn4,Tpm1,Rhoc,Mrvi1,Cadm4,Zdhhc1,Lmna,Ndrg1,Ahnak,Zscan12,Nptxr,Rbpj,Rap1b,Elk3,Cplx2,Tcf4,Spata1,Add2,Svil,Rab27b,Vim,Socs5,Rwdd3,Cttnbp2nl,Eml2,Fyb,Cnga1,Csf1,Enah,Akr1e1,Tmem2,Vdac1,Cd180,Lpp,1110007C09Rik,Tmem140,Gpr114,Gcnt1,Pmvk,Mttp,Ssfa2,Ssx2ip,C77080,Adora2b,Nos1ap
17	jaspar-PF0007.1	0.0455838	4.03675	M1	5	Jdp2,Fos,Arnt,Batf,Sfpi1	Kcnn4,Ahnak,Rbpj,Lmna,Vim,Mrvi1,Ndrg1,Lamc2,Elk3,Cttnbp2nl,Bcl10,Igfbp6,Atg9b,1110007C09Rik,Slc48a1,Cadm4,Inf2,Rgs2,Lrrc8c,Rock2,Msh5,Tmem2,Anxa2,Cd44,Mt2,Zeb2,Micall2,S100a10,Add2,Nptxr,Vapa,Cyld,Akr1e1,Plp2,Phldb1,Sept9,Tnk2,Adora2b,Mmp9,Gcnt1,Tmem40,Arsg,Prkar2b,Ptprf,Svil,Rap2a,Tuba1c,Tnfaip8l1,Gadd45g,Igfbp4,Vdac1,Pik3cb,Ahi1,Shc1,Rwdd3,Lbr,Gtl3,Rhoc,Olfm3,Socs5,Klhl8,Vamp2,Zscan12,Cd47,Nos1…
18	yetfasco-1363	0.0454293	4.01181	M1	14	Jdp2,Nfe2,Fosl1,Bach2,Junb,Jund,Fos,Fosb,Jun,Fosl2,Bach1,Batf,Sfpi1,Arnt	Kcnn4,Lmna,Rbpj,Nptxr,Elk3,Ahnak,Mrvi1,Ndrg1,Add2,Vim,Bcl10,Lamc2,Gpr114,1110007C09Rik,Inf2,Rhoc,Micall2,Cttnbp2nl,Cadm4,Rnf217,Rock2,Nos1ap,Slc48a1,Zdhhc1,S100a10,Cplx2,Tuba1c,Adora2b,Tmem2,Gcnt1,Sept9,Selp,Ssx2ip,Vamp2,Pdzd2,Ptprf,Igfbp4,Eml2,Cd44,Svil,Socs5,Kat2b,Tcf4,Lhfpl2,Atp2b1,Ahi1,Ssfa2,Anxa2,Mmp9,Gtf2e2,Rap1b,Fyb,Clec4e,Phldb1,Nap1l3,Rala,Rap1gap,Igfbp6,Prkar2b,Trdmt1,Pik3cb,Akr1e1,Cnga…
19	yetfasco-602	0.0452322	3.98001	M1	0		Rbpj,Kcnn4,Tpm1,Cplx2,Gpr114,Lmna,Elk3,Mrvi1,Emilin2,Nptxr,Ndrg1,Rhoc,Zdhhc1,Rap1b,Ssx2ip,St3gal4,Enah,Add2,Vim,Tuba1c,Ptprf,Tmem140,Lhfpl2,Gcnt1,Cul4a,Ahnak,Pdzd2,Socs5,Cttnbp2nl,Nos1ap,Anxa2,Tspan32,Ptpn22,Tmem2,Slc6a4,Snx9,1110007C09Rik,Cbfa2t3,Inf2,Tnk2,Kcnk1,Akr1e1,Rock2,Fyb,Rnf217,Mmp9,9430020K01Rik,Micall2,Afap1l1,Trdmt1,Selp,Usp12,Stard3nl,Mttp,Bcl10,Lrrc40,Lpp,Nap1l3,Cyld,Dnajc10,Pik3cb,…
20	homer-M00084	0.0451897	3.97315	M1	14	Arnt,Jun,Fosl1,Fosb,Jund,Junb,Fos,Jdp2,Fosl2,Bach2,Batf,Sfpi1,Nfatc1,Irf8	Kcnn4,Lamc2,Vim,Nptxr,Lmna,Ahnak,Cttnbp2nl,Mrvi1,Igfbp6,Ttyh3,Bcl10,Elk3,Ndrg1,Ptpn22,Micall2,Add2,Slc48a1,Rbpj,Adora2b,1110007C09Rik,Lrrc8c,Atg9b,S100a10,Cadm4,Socs5,Rnf217,Ubash3b,Gcnt1,Tmem2,Mmp9,Rock2,Anxa2,Crtc1,Zswim4,Ssfa2,Cd44,Inf2,Rhoc,Tuba1c,Cyld,Prkar2b,Tnk2,Zdhhc1,Tecr,Mt2,Phldb1,Fam3c,Dync2li1,Igfbp4,Dusp4,Tuft1,Tcf4,9430020K01Rik,Fyb,Sntb2,Ptprf,Tnfaip8l1,Ubqln2,Rap2a,Vamp2,Akr1e1,T…
21	transfac_public-M00517	0.0450236	3.94634	M1	16	Junb,Jun,Jund,Fos,Fosb,Fosl1,Jdp2,Nfe2,Fosl2,Bach2,Bach1,Mafk,Batf,Sfpi1,Arnt,Mafa	Rhoc,Lmna,Kcnn4,Elk3,Lmo2,Cttnbp2nl,Igfbp6,Ndrg1,Ahnak,Mrvi1,Gpr114,Tcf4,Slc48a1,Nptxr,Ssfa2,Vim,Add2,Crtc1,Sept9,1110007C09Rik,Tpm1,Sqle,Shc1,Cplx2,Cadm4,Zdhhc1,Pdzd2,Rock2,Zscan12,Gbe1,Gcnt1,Igfbp4,Cd69,Btg1,Pmvk,Stard3nl,Gtl3,Tecr,Vapa,Inf2,Bcl10,Eml2,Atg9b,Ahi1,Anxa2,Styk1,S100a10,Phldb1,Anxa4,Tnfaip8l1,Nos1ap,Ttyh3,C3ar1,Tmem140,Ubash3b,Socs5,Tuba1c,Habp4,Msh5,Cd44,Vamp2,Rwdd3,Pik3cb,Adora2b…
22	transfac_public-M00037	0.0450082	3.94384	M1	20	Nfe2,Mafk,Nfe2l2,Nfe2l1,Mafg,Fos,Fosl1,Jun,Junb,Jund,Fosb,Maf,Mafb,Bach2,Bach1,Maff,Nfe2l3,Batf,Sfpi1,Mafa	Rhoc,Slc48a1,Elk3,Cplx2,Cttnbp2nl,Ahnak,Cadm4,Rbpms,Kcnn4,Lcp2,Tspan3,Igfbp6,Vim,Gtf2e2,Lmo2,Shc1,Zscan12,Gadd45g,Tpm1,Rock2,Usp33,Lmna,S100a10,Sqle,Anxa4,Ndrg1,Ssx2ip,Fyb,Mrvi1,Anxa2,Tuba1c,St3gal2,Msh5,Slco4a1,Tmem140,Vapa,Vdac1,Akr1e1,Ikzf1,Crtc1,Slc36a2,Rwdd3,Tmem40,Mboat4,C3ar1,Clcn3,Bcl10,Rap1gap,Inf2,Fam3c,Rap2a,Zdhhc1,Tecr,1110007C09Rik,Neil3,Pik3cb,Tnfaip8l1,Ptprf,Atg9b,Adora2b,Egr3,Actg…
23	yetfasco-1362	0.0449077	3.92763	M1	10	Jdp2,Fosl1,Jund,Fos,Junb,Jun,Fosb,Batf,Sfpi1,Arnt	Ahnak,Kcnn4,Rbpj,Lmna,Ndrg1,Elk3,Mrvi1,Ssfa2,Nptxr,1110007C09Rik,Bcl10,Vim,Lamc2,Add2,Cd44,Inf2,Rhoc,Ahi1,Zeb2,Rock2,Svil,Vamp2,Sept9,Cadm4,Slc48a1,Cttnbp2nl,S100a10,Micall2,Atg9b,Gpr114,Tmem119,Tmem2,Lmo2,Vapa,Cplx2,Adora2b,Itgb1,Sqle,Habp4,Tcf4,Cbfa2t3,Prkar2b,Igfbp4,Lpp,Rnf217,Pdzd2,Anxa2,Gcnt1,Fam3c,Ibtk,Zdhhc1,Cyld,Socs5,Eml2,Kat2b,Atp2b1,Nap1l3,Msh5,Gtl3,Tnfaip8l1,Nos1ap,9430020K01Rik,Phldb…
24	swissregulon-FOSL2.p2	0.044815	3.91266	M1	14	Fosl2,Jun,Fosb,Junb,Fosl1,Jund,Fos,Batf,Sox4,Mybl1,Mybl2,Snapc4,Myb,Sfpi1	Kcnn4,Ahnak,Lmna,Ndrg1,Rbpj,Gpr114,1110007C09Rik,Bcl10,Lamc2,Elk3,Mrvi1,Vim,Add2,Rhoc,Lmo2,Zeb2,Msh5,Mmp9,Cadm4,Tnfaip8l1,Cd47,Vdac1,Nptxr,Anxa2,Inf2,Pdzd2,Nos1ap,Vamp2,Cplx2,Micall2,Prkar2b,Habp4,Sept9,Akr1e1,Tcf4,Rock2,Atp2b1,Tmem2,Ninl,Ptprf,Adora2b,Shc1,Lpp,Rnf217,Gcnt1,Tspan3,Lcp2,Rab27b,S100a10,Usp33,Cbfa2t3,Ibtk,Stard3nl,Tecr,Spata1,Cdon,Rala,Slc25a40,Tuft1,Fam3c,Lhfpl2,Ptgr1,Pik3cb,Atg9b
25	yetfasco-1455	0.0447725	3.9058	M1	18	Jdp2,Jund,Jun,Fosl1,Fos,Junb,Fosb,Bach1,Bach2,Fosl2,Srf,Batf,Sfpi1,Arnt,Mybl2,Mybl1,Snapc4,Myb	Lmna,Ssfa2,Nptxr,Add2,Rhoc,Elk3,Mrvi1,Ubash3b,Gpr114,Emilin2,Kcnn4,Ahnak,Cttnbp2nl,Vim,Tcf4,Ndrg1,Zdhhc1,Rap1b,Kat2b,Slc48a1,Adora2b,Rbpj,Zscan12,Cd44,Eml2,Vamp2,Tmem2,Svil,Igfbp4,9430020K01Rik,Habp4,Zeb2,Rock2,Actg2,Rnf217,C77080,Spata1,Cyld,Bcl10,Ptprf,Ptprc,1110007C09Rik,Trdmt1,Lpp,Stard3nl,Akr1e1,Pdzd2,Tpm1,Micall2,Fyb,Socs5,Phldb1,Lmo2,Fam162a,Pla2g4a,Sept9,Cadm4,Gcnt1,Fam3c,Tmem140,Atp2b1,S…
26	yetfasco-926	0.0445755	3.874	M1	0		Rhoc,Cadm4,Zdhhc1,Rbpj,Rap1b,Elk3,Tpm1,Kcnn4,Ndrg1,Spata1,Lamc2,Socs5,Add2,Ahnak,Mrvi1,Vim,Pmvk,Eml2,Gcnt1,Adora2b,Nos1ap,Lmna,Zscan12,Klhl8,Tuba1c,Rab27b,1110007C09Rik,Cd44,Rock2,Neo1,Cttnbp2nl,Tmem2,Svil,Ptprf,Lmo2,I830077J02Rik,Spp1,Akr1e1,Fyb,Nptxr,Cnga1,9430020K01Rik,Ahi1,Neil3,C77080,Actg2,Sept9,Anxa2,Bcl10,Gpr114,1110059E24Rik,Ssx2ip,Slc48a1,Ibtk,Sqle,Tspan32,Anxa4,Gtl3,Epdr1,Snx9,Ikzf1,Lr…
27	factorbook-AP1	0.0443437	3.83659	M1	13	Jun,Batf,Fosl2,Fos,Junb,Fosl1,Jund,Jdp2,Fosb,Bach1,Bach2,Sfpi1,Arnt	Lmna,Kcnn4,Mrvi1,Lamc2,Nptxr,Igfbp6,Ahnak,Elk3,Sept9,Ndrg1,Cadm4,Vim,Cttnbp2nl,S100a10,Tuft1,Ttyh3,Slc48a1,Adora2b,Tmem2,1110007C09Rik,Rock2,Fyb,Phldb1,Bcl10,Atg9b,Gcnt1,Pik3cb,Anxa2,Usp33,Zeb2,Msh5,Atp2b1,Fam3c,Inf2,Nap1l3,Vapa,Zdhhc1,Socs5,Igfbp4,Pcyt1b,Plp2,C3ar1,Tcf4,Add2,Crtc1,Ikzf1,Cd44,Actg2,Ssfa2,Rbpj,Prkar2b,Kat2b,Pdzd2,Akr1e1,Rasa1,Tshz1,Acsl1,Scoc,Tmem140,Necap1,Rap1gap,Lpp,Ptprf,Vamp2…
28	homer-M01747	0.0441698	3.80853	M1	0		Rbpj,Kcnn4,Lmna,Elk3,Mrvi1,Cplx2,Emilin2,Gpr114,Zdhhc1,Tuba1c,Rhoc,Ndrg1,Ssx2ip,Rap1b,Gcnt1,Nptxr,Vim,Enah,Ptprf,Ahnak,St3gal4,Add2,Tmem140,Ssr3,Lhfpl2,Anxa2,Trdmt1,Socs5,Tpm1,Flna,Cyld,Pdzd2,Kcnk1,Tcf4,Pik3cb,1110007C09Rik,Usp12,Arhgef7,Nos1ap,Tnk2,Fyb,Cbfa2t3,Sept9,Slc6a4,Usp33,Nap1l3,Adora2b,Mttp,Akr1e1,Ptpn22,Inf2,Tmem2,Eml2,Snx9,Bcl10,Cadm4,Rock2,Lrrc40,Cttnbp2nl,Stard3nl,Mmp9,Rap1gap,Ank3,M…
29	transfac_pro-M03551	0.0441659	3.80791	M1	9	Junb,Fos,Jund,Fosl2,Fosb,Jun,Fosl1,Batf,Sfpi1	Ahnak,Kcnn4,Vim,Rbpj,Ndrg1,Lamc2,Lmna,Elk3,Nptxr,Mmp9,Rhoc,1110007C09Rik,Mrvi1,Cttnbp2nl,Add2,Bcl10,Ttyh3,Cd44,Pdzd2,Tcf4,Lrrc8c,Inf2,Svil,Cplx2,Micall2,Anxa2,Vapa,Ahi1,Gcnt1,Lmo2,Zeb2,Tnfaip8l1,Ptprc,Sqle,Vamp2,Nexn,Tecr,Rock2,Tmem2,Atg9b,Adora2b,Rnf217,Lhfpl2,9430020K01Rik,Socs5,Nos1ap,Igfbp6,Cadm4,Tmem40,Cdon,Cyld,Fyb,Dync2li1,Slc48a1,Prkar2b,Fam3c,Cnga1,St3gal2,Mt2,Phldb1,Gtf2e2,Ibtk,Tmem140,…
30	transfac_pro-M03552	0.0432851	3.66573	M1	9	Jund,Fosb,Fosl2,Junb,Fos,Fosl1,Jun,Batf,Sfpi1	Ahnak,Kcnn4,Vim,Rhoc,Nptxr,Rbpj,Mmp9,Mrvi1,Lmna,Ndrg1,Bcl10,Elk3,Cplx2,Lamc2,Gpr114,1110007C09Rik,Add2,Pdzd2,Vapa,Vamp2,Lhfpl2,Cd44,Atg9b,Svil,Cttnbp2nl,Igfbp6,Gcnt1,Inf2,Tcf4,Stard3nl,Fam3c,Tnfaip8l1,Lrrc8c,Rock2,Micall2,Socs5,Zscan12,Anxa2,Lmo2,Zdhhc1,Rnf217,Ptprf,9430020K01Rik,Fyb,Zeb2,Tmem2,Tpm1,Cbfa2t3,Cadm4,Cyld,St3gal2,Actg2,Pmvk,Tmem140,Cd180,Nexn,Gtf2e2,Tuba1c,Ahi1,Dync2li1,Slc48a1,Cd47,…
31	swissregulon-TBP.p2	0.0429799	3.61647	M4	4	Tbp,Polr2a,Taf1,Tbpl2	Ssr3,Myh3,Gadd45g,Ly6g6d,Tpm1,Cask,Vim,Anxa2,Bin1,Gbe1,Prdx2,Afap1l1,Krcc1,Igfbp4,Ehd1,Id1,Pik3cb,Mt1,Btg1,Mrvi1,Fam3c,Egr3,Cx3cl1,Elk3,Dusp6,Zscan12,Tcf4,Ikzf1
32	flyfactorsurvey-kay_Jra_SANGER_5_FBgn0001297	0.0428717	3.59901	M1	13	Fosl1,Fosl2,Fosb,Fos,Jdp2,Bach2,Junb,Jun,Jund,Batf,Sfpi1,Arnt,Srf	Lmna,Vim,Kcnn4,Ssfa2,Mrvi1,Elk3,Ahnak,Cadm4,Igfbp4,Ptpn22,Cttnbp2nl,1110007C09Rik,Nptxr,Adora2b,Ubash3b,Add2,Phldb1,Tmem2,Ndrg1,Tshz1,Pcyt1b,Igfbp6,Msh5,Fyb,Zdhhc1,Cyld,Rbpj,Sept9,Slc48a1,Micall2,Rala,Pdzd2,Prkar2b,Frrs1,S100a10,Nap1l3,Pla2g4a,Habp4,Rhoc,Ank3,Necap1,Anxa2,Kat2b,9430020K01Rik,Inf2,Tmem140,Rock2,Gcnt1,Socs5,Atp2b1,Usp33,Vamp2,Emilin2,Ssx2ip,Trdmt1,Nexn,Atg9b,Plp2,Pik3cb,Lamc2,Rapge…
33	homer-M01814	0.0425626	3.54913	M1	12	Bach2,Jdp2,Bach1,Fosl1,Jund,Junb,Fosl2,Fosb,Jun,Fos,Batf,Sfpi1	Kcnn4,Rbpj,Lmna,Mrvi1,Elk3,Ahnak,Ndrg1,Nptxr,Vim,Lamc2,Add2,S100a10,Bcl10,Gcnt1,Tuba1c,Gpr114,1110007C09Rik,Rhoc,Cttnbp2nl,Cadm4,Sept9,Zdhhc1,Slc48a1,Micall2,Rnf217,Cd44,Rap1b,Tmem2,Rock2,Eml2,Socs5,Adora2b,Ptprf,Pik3cb,Cplx2,Inf2,Nap1l3,Svil,Anxa2,Ssx2ip,Mcl1,Enah,Rap1gap,Flna,Rapgef3,Kat2b,Rala,Zeb2,9430020K01Rik,Fyb,Atg9b,Pdzd2,Ssfa2,Igfbp6,Gtf2e2,Slc6a4,Pla2g4a,Akr1e1,Atp2b1,Ahi1,Trdmt1,Tmem1…
34	homer-M01484	0.0425356	3.54476	M1	10	Nfe2,Jun,Fos,Fosb,Jund,Fosl1,Junb,Jdp2,Batf,Sfpi1	Ahnak,Kcnn4,Ndrg1,Lmna,Rbpj,Elk3,Cadm4,Mrvi1,Nptxr,1110007C09Rik,Lamc2,Vim,Bcl10,Add2,Slc48a1,Spata1,Cd44,Inf2,Micall2,Rhoc,Rock2,Svil,Vamp2,Sept9,Tmem2,9430020K01Rik,Gpr114,Rap1b,Zeb2,Gcnt1,Zdhhc1,Socs5,Cttnbp2nl,Vapa,Zscan12,Tuba1c,Cplx2,Mt2,Tmem140,S100a10,Nos1ap,Cnga1,Rnf217,Klhl8,Tpm1,Msh5,Shc1,Akr1e1,Tuba8,Anxa2,Adora2b,Lmo2,Ssfa2,Pdzd2,Ahi1,Tnfaip8l1,Ikzf1,Pmvk,Vdac1,Atg9b,Anxa4,Habp4,Kat2…
35	transfac_pro-M01267	0.0423695	3.51795	M1	11	Fosl1,Jun,Junb,Fosb,Fosl2,Fos,Jund,Bach2,Nfe2l2,Batf,Sfpi1	Kcnn4,Ahnak,Rbpj,Ndrg1,Cplx2,Elk3,Cttnbp2nl,Mrvi1,Lamc2,Vim,Add2,Gpr114,Mmp9,Lmna,Nptxr,Selp,Cd44,Bcl10,Rhoc,1110007C09Rik,Rock2,Inf2,Vamp2,Tmem2,Cbfa2t3,Atg9b,Adora2b,Ahi1,Ptprf,Gcnt1,Nos1ap,Socs5,Pdzd2,Igfbp6,Anxa2,Prkar2b,Eml2,Vapa,Lhfpl2,Zdhhc1,Gtf2e2,Slc48a1,Rab27b,Svil,Cyld,Rap1b,Fam3c,Tcf4,Micall2,Mt2,Cd180,Lmo2,Actg2,Tmem140,Zeb2,S100a10,Afap1l1,Lrrc8c,Stxbp5,Spp1,Ikzf1,Zscan12,Nap1l3,Uba…
36	yetfasco-966	0.0423695	3.51795	M1	16	Jdp2,Bach1,Fosb,Jun,Junb,Jund,Fos,Fosl1,Fosl2,Batf,Sfpi1,Tgif1,Tgif2,Gm7148,Srf,Arnt	Lmna,Kcnn4,Lamc2,Elk3,Ahnak,Sept9,Mrvi1,Cadm4,Ssfa2,Igfbp6,Rock2
37	transfac_pro-M02095	0.0422999	3.50673	M1	9	Fosl1,Fosb,Jund,Junb,Fos,Jun,Fosl2,Batf,Sfpi1	Ahnak,Rbpj,Kcnn4,Rhoc,Lamc2,Cttnbp2nl,Nptxr,Elk3,Vim,Add2,Mrvi1,Lmna,Ndrg1,1110007C09Rik,Cd44,Ttyh3,Rock2,Mmp9,Ssfa2,Bcl10,Cplx2,Lmo2,Inf2,Tcf4,Pdzd2,Tmem119,Ptprf,Micall2,Tnfaip8l1,Lrrc8c,Cyld,Tmem2,Svil,Sept9,Atg9b,Gcnt1,Rap1b,Nos1ap,Eml2,Igfbp6,Socs5,Adora2b,Ahi1,Slc48a1,Gtl3,Prkar2b,Zeb2,Zdhhc1,Mtmr12
38	yetfasco-1781	0.0422343	3.49613	M1	12	Jdp2,Junb,Jun,Jund,Fos,Fosl1,Fosb,Bach2,Batf,Sfpi1,Arnt,Srf	Lmna,Ssfa2,Kcnn4,Nptxr,Rbpj,Elk3,Mrvi1,Add2,Vim,Cttnbp2nl,Cadm4,Sept9,Ahnak,Zdhhc1,Ndrg1,Phldb1,Adora2b,Igfbp6,Igfbp4,1110007C09Rik,Rhoc,Mtmr12,Tshz1,Ubash3b,Rock2,Rap2a,Tmem2,Pcyt1b,Ikzf1,Socs5,Zscan12,Cyld,Prkar2b,Vamp2,Pdzd2,Atg9b,Eml2,Agtpbp1,Anxa2,Tmem140,Akr1e1,Gcnt1,Ptpn22,Tcf4,Ptprf,Rala,Habp4,Emilin2,Sqle,Cnga1,Fyb,Nos1ap,Necap1,Il34,Egr3,Kat2b,Bcl10,Shc1,Cd69,Tecr,Slc6a4,Spire1,Scoc,Nap…
39	elemento-GCGTCAC	0.0421609	3.48428	M5	0		Flna,Snx2,Zeb2,Cplx2,Kcnn4,Ssx2ip,Pde4a,Nos1,Ahnak,Clcn3,Atp2b1,Necap1,Zadh2,Itgb1,Tiparp,Ubqln2,Anxa2,Ibtk,Dnajc10,Arhgef7,Egr3,Slc25a40,Tmem2,Lrrc8c,Ptprf
40	yetfasco-1530	0.0420681	3.46931	M1	0		Rbpj,Rap1b,Tpm1,Lmna,Rhoc,Kcnn4,Zdhhc1,Mrvi1,Elk3,Cul4a,Pde4a,Add2,Ndrg1,Nptxr,Gpr114,Ahnak,Gcnt1,Ssx2ip,Enah,Rnf217,Lhfpl2,Gtl3,Ptprf,Afap1l1,Tuba1c,Dnajc10,Slc6a4,St3gal4,Spata1,Cpne2,Mmp9,Socs5,Fyb,Lpp,Cttnbp2nl,Tspan32,Nos1ap,Cplx2,Atp2b1,Trdmt1,Fam3c,Rock2,Svil,Pik3cb,Ank3,Spp1,Lrig2,Zscan12,Map3k5,Tmem2,Cnga1,Snx9,Tcf4,Cyld,9430020K01Rik,Mttp,Akr1e1,Vim,Adora2b,Tmem140,Vamp5,Sept9,Lrrc40,Ra…
41	elemento-TGACTCA	0.0420604	3.46807	M1	3	Bach1,Batf,Sfpi1	Ahnak,Kcnn4,Lmna,Rbpj,Ndrg1,Elk3,Vim,Mrvi1,Nptxr,Cttnbp2nl,Lamc2,1110007C09Rik,Cd44,Cadm4,Bcl10,Add2,Gpr114,Rhoc,Rock2,Vamp2,Inf2,Micall2,Slc48a1,Tmem2,Svil,Sept9,Atg9b,Zeb2,Cplx2,S100a10,Tmem119,Zdhhc1,Vdac1,9430020K01Rik,Cnga1,Anxa2,Igfbp6,Ssfa2,Tuba1c,Socs5,Vapa,Pmvk,Mmp9,Ahi1,Tnfaip8l1,Zscan12,Pdzd2,Tcf4,Ptprf,Lmo2,Mt2
42	yetfasco-884	0.0418943	3.44125	M1	14	Jdp2,Fosl1,Fosb,Junb,Jund,Jun,Fos,Bach1,Bach2,Batf,Sfpi1,Arnt,Nfatc1,Srf	Kcnn4,Lmna,Ssfa2,Mrvi1,Elk3,Ahnak,Nptxr,Ndrg1,Add2,Vim,Rbpj,Adora2b,Cttnbp2nl,1110007C09Rik,Cd44,Inf2,Vamp2,Zdhhc1,Kat2b,Lamc2,Ubash3b,Rhoc,Zscan12,Socs5,Cadm4,Tmem2,Slc48a1,Rock2,Svil,Bcl10,Micall2,Igfbp4,Phldb1,Cyld,Fyb,Eml2,Tmem119,Pdzd2,Mcl1,Sept9,Gpr114,Actg2,Trdmt1,Zeb2,Ikzf1,Tshz1,S100a10,Igfbp6,Atg9b,Gcnt1,Fam3c,Tecr,Nap1l3,Tuba1c,Gtl3,Prkar2b,Habp4,9430020K01Rik,Nos1ap,Papss1,Pcyt1b,Tcf4…
43	transfac_public-M00155	0.0416934	3.40883	M3	1	Nr2f2	Akr1e1,Cadm4,Clint1,Igfbp4,Tmem218,Pik3cb,Cttnbp2nl,Gpr114,Ahi1,Actg2,Crtc1,Myof,Elk3,Lcp2,Rcan3,Tuba8,Krcc1,Dync1li2,Rasgrp2,Sntb2
44	homer-M01517	0.0412027	3.32963	M6	0		Lhfpl2,Socs5,Rab27b,Selp,Trdmt1,Fam65c,Rcan3,Cyld,Sept9,Ahi1,Ptprc,Fam3c,Tcf4,Akr1e1,Cbfa2t3,Gcnt1,Myh3
45	tfdimers-MD00028	0.0411564	3.32215	M7	7	Gata2,Gata3,Gata4,Ets1,Gata6,Gata1,Gata5	Lrig2,Trdmt1,Krcc1,Pik3cb,Tmem40,Pcyt1b,Egfl6,Arl3,Gcnt1,Rnf217,Add2,Actg2,Akr1e1,Tcf4,Cdk13,Styk1,Moxd2,Mtap,Zdhhc1,Igfbp4,Cyld,Fam3c,Fyb,Egr3,Olfm3,Spp1,Usp12,Tmem119,Pla2g4a,Sqle,Elk3,Neo1,Msh5,Stxbp5,Tiparp,Cdon,1110059E24Rik,Mrvi1,9430020K01Rik,Ssr3,Cnga1
46	homer-M01470	0.0410289	3.30157	M1	0		Rhoc,Zdhhc1,Kcnn4,Rbpj,Rap1b,Tpm1,Mrvi1,Spata1,Ndrg1,Cadm4,Ahnak,Elk3
47	homer-M00580	0.0409555	3.28973	M8	0		Crtc1,Egr3,Lhfpl2,Inf2,Vdac1,Gcnt1,Rab27b,Myh3,Slco4a1,Rbpj,Krcc1,Tspan32,Irf2bp2,Ssr3,Tnk2,Rap2a,Sqle,Itpr2,Ikzf1,9430020K01Rik,Cyld,Cttnbp2nl
48	yetfasco-2079	0.0408859	3.2785	M9	0		Sh3gl1,Usp12,Bzrap1,C77080,Elk3,Cttnbp2nl,Rgs2,9430020K01Rik,Irf2bp2,Akr1b8,Vamp2,Rbpj,Mbtps2,Rap1b,Cd47,Rala,Tecr,Sik2,Lrrc8c,Dusp4,Sqle,Bbs2,Rcan3,Tpm1,Trdmt1,Gbe1,Clcn3,Cacnb2,Rnf217,Fam3c,Fyb,Rab27b,Vdac1,Bambi,Ssr3,Gadd45g,Tmem2,Tcf4,Atp2b1,Stxbp5,Parvb,Zscan12,Nos1,Usp33,Pdzd2,Ndrg1,Btnl9,Rap2a,Ahi1,Slc6a4,Cnga1,Npnt,Cbfa2t3,Nptxr,Tmem119,Agtpbp1,Rock2,Rwdd3,Bcar3,Ahnak
49	transfac_public-M00483	0.0407778	3.26104	M10	4	Atf6,Creb3,Atf6b,Creb3l1	Epdr1,Sik2,Kcnk1,Dnajc10,Cdon,Clcn3,Megf9,Ssr3,Elk3,Igfbp6,Irf2bp2,Olfm3,Stard3nl,Lpp,Spire1,Cbfa2t3,Neo1,Sept9,Cplx2,Anxa2,Habp4,Fam3c
50	yetfasco-402	0.0405885	3.23049	M1	4	Mybl2,Mybl1,Myb,Snapc4	Mrvi1,Zdhhc1,Cadm4,Rhoc,Tpm1,Kcnn4,Ahnak,Rap1b,Spata1,Ndrg1,Rbpj
51	homer-M00040	0.0404687	3.21116	M11	6	Klf1,Klf4,Klf6,Klf12,Klf5,Klf15	S100a10,E2f2,Kcnd1,Anxa2,Ank3,Eml2,Ssr3,Selp,Gcnt1,Ahnak,Sept9,Kcnn4,Slc6a4,Igfbp6,Asap2,Lmna,Cpne2,Cttnbp2nl,Tiparp,Fam102b,Rai14,Lamc2,Elk3,Itsn1,Styk1,Habp4,Cask,Scoc
52	stark-TGANTCA	0.0402253	3.17187	M1	1	Arnt	Kcnn4,Ahnak,Vim,Cttnbp2nl,Rbpj,Lamc2,Ndrg1,Lmna,Elk3,Mrvi1,Ttyh3,Igfbp6,Rgs2,Nptxr,Cd44,Tmem119,Anxa2,Bcl10,Atg9b,1110007C09Rik,Tmem2,Inf2,Rock2,Vapa,Lrrc8c,Add2,Gtl3,Gcnt1,Socs5,Cadm4,Cyld,Mt2,Vamp2,Tnk2,Rhoc,Mmp9,S100a10,Micall2,Ptprf,Svil,Arsg,Slc48a1,Akr1e1,Tecr,Rap2a,Vdac1,Nos1ap,Tmem218,Pik3cb,Cd47,Prkar2b,Ahi1,Tuba1c,Pcyt1b,Sqle,Sntb2,Tmem40,9430020K01Rik,Rwdd3,Sept9
53	transfac_pro-M00924	0.0402021	3.16813	M1	9	Jund,Jun,Fosb,Fosl1,Fos,Junb,Fosl2,Sox4,Batf	Gpr114,Kcnn4,Lmna,Habp4,Ndrg1,Sept9,Ahnak,Rhoc,Cplx2,Rbpj,Mmp9,Elk3,Inf2,Gcnt1,Moxd2,1110007C09Rik,Vdac1,Cbfa2t3,9430020K01Rik,Add2,Stard3nl,Tcf4,Vamp2,Anxa4,Glod5,Anxa2,Msh5,Ptprc,Vim,Krcc1,Pmvk,Lmo2,Rnf217,Lhfpl2,Akr1e1,Fam3c,Zeb2,Ibtk,Mt1,Nptxr
54	taipale-WAACCRCAN-RUNX2-DBD	0.0401867	3.16564	M12	2	Runx2,Runx3	Lmna,Tcf4,Tiparp,Ptpn22,C77080,Anxa2,Csf1,Sntb2,Itgb1,Ikzf1,4931440P22Rik,Spata13,Lhfpl2,Pik3cb,Capn5,Spp1,Btg1,Gcnt1,Mboat4,Rab27b,Ubqln2,Tshz1,Cd69,Atp2b1,Flywch2,S1pr1,Ahnak,Mrvi1,Elk3,Cnga1,Cyld,Egr3,2610018G03Rik,D8Ertd82e,Btnl9,Cdon,Zdhhc1,Sept9,Kcnd1,Fyb,Ahi1,Rwdd3,Olfm3,Tpm1,Agtpbp1,Akr1e1,Myh3,Actg2,Itsn1,Rai14,Map3k5,Ubash3b,Lrig2,Prkar2b,9430020K01Rik
55	transfac_pro-M01304	0.0401055	3.15254	M13	1	Srf	Actg2,Tpm1,Tuft1,Sik2,Gadd45g,Flna,Mrvi1,Tmem218,Egr3,Krcc1,Enah,Zdhhc1,Atp6v1a,Zeb2,D8Ertd82e,Tmem164,Cyld,Rab27b,9430020K01Rik,Fam3c,Gcnt1,Rock2,Lpp,Pcyt1b
56	transfac_pro-M03553	0.0400515	3.14381	M11	2	Klf3,Klf1	Slc24a5,Kcnn4,Crtc1,Inf2,Vamp2,Selp,Gpr97,Lmna,Anxa2,Egr3,Cbfa2t3,Cadm4,Ttyh3,Pik3cb,Ptprf,Tmem119,Ahnak,Ninj1,S100a10,Sept9
57	transfac_public-M00199	0.0400437	3.14257	M1	10	Fos,Junb,Fosb,Jund,Fosl1,Jun,Nfe2,Batf,Sfpi1,Arnt	Ahnak,Kcnn4,Cttnbp2nl,Nptxr,Elk3,Ndrg1,Vim,Lamc2,Rhoc,Mrvi1,Add2,Rock2,Bcl10,Lmna,Micall2,Tnfaip8l1,Gcnt1,Rbpj,Vamp2,Inf2,Slc48a1,Zdhhc1,Tcf4,Igfbp6,Ttyh3,Cd44,1110007C09Rik,Gpr114,Tecr,Socs5,Pdzd2,Ssfa2,Cadm4,Mmp9,Svil,Nos1ap,Crtc1,Atg9b,Zswim4,Adora2b,Tmem2,Tuba8,Vapa,Ptprf,Anxa2,S100a10,Eml2,Pmvk,Tmem40,Rnf217,Cdon,Ptpn22,Gtf2e2,Zscan12,Tuft1,Ahi1,Rala,Rap2a,Fam3c,Ttc8,Prkar2b,Nos1,9430020K01R…
58	flyfactorsurvey-CG12029_SANGER_10_FBgn0035454	0.0400012	3.13571	M11	4	Klf4,Klf17,Zfp352,Sp8	Anxa2,Eml2,Ank3,Ssr3,Elk3,Kcnd1,Selp,Itsn1,Asap2,Rai14,Vim,S100a10,Rap1gap,Cpne2,Slc6a4,9430020K01Rik,Pold4,Kcnn4,Habp4,Mmp9,Crtc1,Gcnt1,Ptprf,Slco4a1,Lmna,Adora2b,Fam102b,E2f2
59	homer-M00099	0.0399549	3.12822	M11	1	Klf4	E2f2,S100a10,Anxa2,Eml2,Selp,Vim,Kcnd1,Habp4,Ssr3,Slc6a4,Aim1,Kcnn4,Lmna,Cttnbp2nl,Tiparp,Gcnt1,Ahnak,Plp2
60	jaspar-MA0099.1	0.0399549	3.12822	M1	4	Fos,Jdp2,Batf,Arnt	Ahnak,Lmna,Kcnn4,Nptxr,Lamc2,Vim,Cttnbp2nl,Elk3,Ndrg1,Add2,Mrvi1,Rbpj,Lrrc8c,Rhoc,Cadm4,Ssfa2,Anxa2,Ptpn22,1110007C09Rik,Bcl10,Rock2,Ttyh3,Igfbp6,Cyld,Egr3,Gpr114,Prkar2b,Ahi1,Sept9,Cpne2,S100a10,Tmem2,Rnf217,Vamp2,Trdmt1,Micall2,Mtmr12,Ptprf,Habp4,Mt2,Sntb2,Tuba1c,Inf2,Cd44,Pdzd2,Gcnt1,Atp2b1,Tnfaip8l1,Ibtk,Socs5,Lmo2,Clec4e,Gtf2e2,Atg9b,Dync2li1,Nexn,Ssx2ip,Akr1e1,Gtl3,9430020K01Rik,Msh5,Ubqln2…
61	homer-M00166	0.0398119	3.10515	M12	5	Runx2,Runx1,Runx1t1,Runx3,Cbfb	Ptpn22,Mrvi1,Gcnt1,Map3k5,Spata13,Ahi1,Capn5,Ahnak,Lhfpl2,Elk3,Lyl1
62	yetfasco-922	0.0396729	3.08271	M6	0		Elk3,Rasgrp2,Cyld,Kcnd1,Rcan3,Pccb,Kcnn4,Crtc1,Socs5,Cda,Ahnak,Akr1e1,Ssx2ip,Selp,Lhfpl2,Habp4,Slc36a2
63	yetfasco-904	0.0395763	3.06712	M14	0		C77080,Ssx2ip,Selenbp1,Selenbp2,Svil,Cul4a,Snx9,Tiparp,Slco4a1,Klf10,Zeb2,Ptprf,Map3k8,Nap1l3,Cttnbp2nl,Rab27b,Gcnt1,Gtf2e2,Tpm1,Spata13
64	yetfasco-1508	0.0395608	3.06462	M1	14	Jdp2,Fosb,Jund,Fos,Jun,Junb,Fosl1,Bach1,Bach2,Fosl2,Srf,Batf,Sfpi1,Arnt	Rhoc,Add2,Nptxr,Ssfa2,Ubash3b,Ahnak,Svil,Lmna,Tcf4,Mrvi1,Gpr114,Cttnbp2nl,Emilin2,Vamp2,Zeb2,Adora2b,Kcnn4,Elk3,Igfbp4,Mt1,Ndrg1,Lmo2,Cask,Trdmt1,Zdhhc1,Gcnt1,Eml2,Rnf217,Tspan3,Rock2,Rapgef3,Tmem119,Fam3c,3110062M04Rik,Habp4,Mtmr12,Ptprf,Map3k8,Ttyh3,S100a10,Lpp,Sept9,Klhl8,Zscan12,Clec4e,Anxa2,Neo1,St3gal2,Phldb1,Bcl10,Socs5,Anxa4,Actg2,Itgb1,Tmem2,Rala,Ubqln2,Rai14,Rwdd3,Vim,Grap2,Ttc39b,Gbe1,…
65	yetfasco-98	0.0394642	3.04903	M15	0		Fam3c,Lmo2,Vamp2,Cbfa2t3,Arid4b,Rasa2,Bbs2,Ahi1,Cask,Msh5,Akr1e1,Add2,Tcf4,Gcnt1,Itsn1,Lhfpl2,Mttp,Rbpj,Itgb1,Cnga1,Tiparp,Nos1ap,Enah
66	homer-M00167	0.0393986	3.03843	M12	9	Runx1,Runx2,Cbfb,Runx3,Runx1t1,Hmga1,Hmga1-rs1,Hmga2,Hoxa13	Ptpn22,Lmna,Mrvi1,Map3k5,Lhfpl2,Gcnt1,Lyl1,Elk3,Tiparp,Spata13,Itgb1,Capn5,Ahnak,Anxa2,Ahi1,Spp1,4931440P22Rik,Mboat4
67	swissregulon-SRF.p3	0.0393522	3.03095	M13	1	Srf	Actg2,Egr3,Tuft1,Flna,Tpm1,Gadd45g,Dusp6,Cyld,Enah,9430020K01Rik,Rab27b,Acta2,Mrvi1,Tcf4,Phldb1,Cd180,Lpp,Atp6v1a
68	yetfasco-1484	0.0393406	3.02908	M1	6	Srf,Jdp2,Bach1,Bach2,Batf,Sfpi1	Rhoc,Kcnn4,Tcf4,Ubash3b,Emilin2,Ssfa2,Add2,Ahnak,Svil,Cask,Nptxr,Lmna,Mrvi1,Socs5,Eml2,Zdhhc1,Igfbp4,Zscan12,Mt1,Vamp2,Gpr114,Selp,Akr1e1,Gcnt1,Rock2,Csf1,Cadm4,Tmem2,Zeb2,Lpp,St3gal2,Elk3,Cd180,Cttnbp2nl,Rapgef3,Afap1l1,Tuft1,Rcan3,Adora2b,Tspan3,9430020K01Rik,Ndrg1,Nos1ap,Rwdd3,Habp4,Trdmt1,Zadh2,Ptprf,Tshz1,Cnga1,Tpm1,Neo1,Spata1,Fam3c
69	flyfactorsurvey-CG9895_SOLEXA_5_FBgn0034810	0.0392286	3.011	M11	15	Klf4,Klf7,Klf6,Klf3,Klf12,Klf15,Klf17,Zfp352,Sp8,Sp9,Sp6,Sp7,Sp5,Klf14,Klf16	Eml2,S100a10,Spata13,E2f2,Vim,Kcnd1,Itsn1,Anxa2,Gcnt1,Kcnn4,Ank3,Habp4,Selp,Ssr3,Lpp,Asap2,Ubtd2,Tuft1,Sept9,Neil3,Shc1,Pde4a,9430020K01Rik,Siah1a,Mtmr12,Slc24a5,Rasgrp4,Adora2b,Rbpj,Slc6a4,Tiparp,Ahnak,Elk3,Flna,Cpne2,Rai14,Lhfpl2,Zscan12,Cttnbp2nl,Sntb2,Pik3cb,Mmp9,Tnk2,Slco4a1,Styk1,Sqle,Nup62,Ccdc112,Clec11a,Ahi1,Myh3,Msh5,Cask,Lamc2,Rasgrp2,Fam102b,Btnl9,Lmna,C77080,Rap1gap,Rwdd3,Ptprf,Cd44,…
TF	Name	Protein change (log2 FC)	mRNA change (log2 FC)			Difference in translational efficiency (PolyRNASeq)	Difference in translational efficiency (RPF-seq)
		Mass spectrometry	mRNA_RPF-seq	mRNA_PolyRNASeq	mRNA_Suppl
Fos	FBJ osteosarcoma oncogene	NA	-1.20191	0.000464574	0.0677914	2.0829	-0.514217
Nkx2-2	NK2 homeobox 2	NA	NA	NA	0.0664548	0	0
Tbp	TATA box binding protein	NA	0.22663	0.0565225	0.190837	-0.280248	-0.0938748
Gata2	GATA binding protein 2	-0.7	-0.667395	-0.236822	-0.819691	-0.0132248	0.369477
Atf6	activating transcription factor 6	NA	0.0526957	-0.0191961	-0.411726	-0.142153	-0.0609263
Klf4	Kruppel-like factor 4 (gut)	NA	-0.0053065	0.00604638	-0.15294	0.199856	0.0009926
Runx3	runt related transcription factor 3	NA	-0.129312	-0.428406	-0.0117886	0.324444	0.406296
Srf	serum response factor	NA	-0.400518	0.479808	0.0204922	-0.151832	0.475739
