# Supplementary material for: Translatome analysis reveals altered serine and glycine metabolism in T-cell acute lymphoblastic leukemia cells
Source: Nat Commun. 2019 Jun 11;10:2542. doi: 10.1038/s41467-019-10508-2 (PMC6559966; doi:10.1038/s41467-019-10508-2)
Supplement: Supplementary file 8 — Supplementary Data 5 [file 41467_2019_10508_MOESM8_ESM.xls]

## Sheet: S5
	Data S5. Protein-coding genes with statistically significant difference in translational efficiency between RPL10 R98S and RPL10 WT, identified by Babel using the ribosome footprinting dataset (FDR<0.1, Z-test with Benjamini-Hochberg correction, n=3 biologically independent RPL10 WT and R98S Ba/F3 clones).
	Genes with higher sequencing coverage > 10 reads per sample in ribosome footprinting and in the matching mRNA dataset and retained for further analyses are in bold.
	Lower translation in RPL10 R98S
	Gene symbol	Description	FDR	P value	Log2 Fold Change
	Ptprcap	protein tyrosine phosphatase, receptor type, C polypeptide-associated protein	1.03388e-11	2.88658e-15	-4.90092
	Kif24	kinesin family member 24	1.19293e-12	2.22045e-16	-3.4333
	4932438H23Rik	RIKEN cDNA 4932438H23 gene	1.3501e-05	7.53896e-09	-2.66799
	Celsr3	cadherin, EGF LAG seven-pass G-type receptor 3	0.0015811	1.91292e-06	-2.63925
	Pilra	paired immunoglobin-like type 2 receptor alpha	0.0215078	5.60463e-05	-1.32982
	Tnks1bp1	tankyrase 1 binding protein 1	0.00247868	3.69091e-06	-2.21514
	Zfp712	zinc finger protein 712	0.0274172	7.39971e-05	-1.77334
	Slc30a2	solute carrier family 30 (zinc transporter), member 2	0.0294746	8.50362e-05	-2.31483
	Tspyl4	TSPY-like 4	0.0347024	0.000103348	-2.03577
	BC005561	cDNA sequence BC005561	0.0349433	0.000107318	-1.69557
	Palm3	paralemmin 3	0.0389543	0.000123262	-1.92372
	Aldoart1	aldolase 1 A retrogene 1	0.0419988	0.000136804	-1.22578
	Samd4	sterile alpha motif domain containing 4	4.84279e-06	2.25351e-09	-3.06776
	Ifi47	interferon gamma inducible protein 47	0.0491307	0.000164607	-1.08109
	Hist1h2bc	histone cluster 1, H2bc	0.00575575	1.24848e-05	-2.83771
	Far2	fatty acyl CoA reductase 2	0.000586865	4.3694e-07	-2.69175
	Aox1	aldehyde oxidase 1	0.0629387	0.000234299	-1.31331
	Lrrc49	leucine rich repeat containing 49	0.000657453	5.50682e-07	-2.1701
	Tns4	tensin 4	0.069217	0.000264113	-1.4158
	Cd247	CD247 antigen	0.00772358	1.94078e-05	-2.1545
	Parvb	parvin, beta	0.00772358	1.93181e-05	-1.59272
	Pnisr	PNN-Interacting Serine/Arginine-Rich Protein	0.0783131	0.000313398	-1.41535
	Sla2	Src-like-adaptor 2	0.0863099	0.000353433	-1.20718
	Prcc	papillary renal cell carcinoma (translocation-associated)	0.0905114	0.000379061	-1.1008
	Itsn1	intersectin 1 (SH3 domain protein 1A)	0.0910354	0.0003982	-0.980198
	Mapk6	mitogen-activated protein kinase 6	0.0910354	0.000395723	-1.41167
	Rab3gap1	RAB3 GTPase activating protein subunit 1	0.000974139	1.01116e-06	-1.78316
	Dpysl2	dihydropyrimidinase-like 2	0.0994	0.00047195	-0.89218
	Higher translation in RPL10 R98S
	Gene symbol	Description	FDR	P value	Log2 Fold Change
	Sell	selectin, lymphocyte	0	0	6.98204
	Tmem102	transmembrane protein 102	0.00198691	2.5888e-06	1.56351
	Selp	selectin, platelet	0.00198777	2.77492e-06	2.78897
	Sapcd1	Suppressor APC Domain Containing 1	2.54077e-08	9.45843e-12	4.20211
	Styk1	serine/threonine/tyrosine kinase 1	0.0282588	7.88985e-05	2.13765
	9130008F23Rik	RIKEN cDNA 9130008F23 gene	0.00299509	5.29612e-06	3.16168
	Kazald1	Kazal-type serine peptidase inhibitor domain 1	0.00299509	5.25106e-06	2.15657
	Acss1	acyl-CoA synthetase short-chain family member 1	0.000324727	2.11549e-07	2.92823
	Lrrc16a	leucine rich repeat containing 16A	0.00342409	6.37336e-06	3.40473
	Cx3cl1	chemokine (C-X3-C motif) ligand 1	0.00377372	7.37534e-06	1.97937
	F5	coagulation factor V	0.00517902	1.06039e-05	2.42402
	Samd13	sterile alpha motif domain containing 13	0.0528536	0.000186918	1.18905
	Sptan1	Spectrin Alpha, Non-Erythrocytic 1	0.0566229	0.000205518	0.295931
	Psph	phosphoserine phosphatase	0.00575575	1.33917e-05	1.31541
	Gm10941	predicted gene 10941	0.000735108	6.8414e-07	2.96633
	Gbx1	gastrulation brain homeobox 1	0.0915832	0.00040912	1.77257
	Tcp11l1	t-complex 11 like 1	0.0938614	0.000428032	1.44409
	Lars2	leucyl-tRNA synthetase, mitochondrial	0.000974139	1.08792e-06	1.95646
	Tst	thiosulfate sulfurtransferase, mitochondrial	0.0978245	0.000455209	1.3184
