# Supplementary material for: Translatome analysis reveals altered serine and glycine metabolism in T-cell acute lymphoblastic leukemia cells
Source: Nat Commun. 2019 Jun 11;10:2542. doi: 10.1038/s41467-019-10508-2 (PMC6559966; doi:10.1038/s41467-019-10508-2)
Supplement: Supplementary file 9 — Supplementary Data 6 [file 41467_2019_10508_MOESM9_ESM.xls]

## Sheet: S6
	Data S6. Protein-coding genes with statistically significant difference in translational efficiency between RPL10 R98S and RPL10 WT, identified by Babel using the polysomal RNA sequencing dataset. (FDR<0.1, Z-test with Benjamini-Hochberg correction, n=3 biologically independent RPL10 WT and R98S Ba/F3 clones)
	Genes with higher sequencing coverage > 10 reads per sample in polysomal RNA seq and in the matching mRNA dataset and retained for further analyses are in bold.
	Lower translation in RPL10 R98S
	Gene	Description	P value	FDR	Log2 Fold Change
	Acta2	actin, alpha 2, smooth muscle, aorta	0.000460472	6.797470e-02	-0.898325
	Cad	carbamoyl-phosphate synthetase 2, aspartate transcarbamylase, and dihydroorotase	3.70573e-05	1.176962e-02	-1.13644
	Ceacam16	carcinoembryonic antigen-related cell adhesion molecule 16	4.51574e-05	1.310880e-02	-0.284211
	Eif4g1	eukaryotic translation initiation factor 4, gamma 1	0.000659567	8.862722e-02	-0.861497
	Far2	fatty acyl CoA reductase 2	0.000394629	6.462670e-02	-0.870448
	Fasn	fatty acid synthase	9.21999e-05	2.415868e-02	-0.833178
	Flna	filamin, alpha	0.000155002	3.315453e-02	-0.2045
	Gm19345	predicted gene, 19345	0.000106428	2.720676e-02	-0.39053
	Heatr1	HEAT repeat containing 1	0.000125661	2.993294e-02	-0.749283
	L1cam	L1 cell adhesion molecule	0.000419284	6.471938e-02	-0.280761
	Lars2	leucyl-tRNA synthetase, mitochondrial	8.87226e-05	2.384364e-02	-0.901984
	Lrrc36	leucine rich repeat containing 36	0.000669578	8.883355e-02	-0.975601
	Mc5r	melanocortin 5 receptor	0.000136294	3.105434e-02	-1.14061
	Mybbp1a	MYB binding protein (P160) 1a	0.000551853	7.923255e-02	-0.879243
	Nat10	N-acetyltransferase 10	0.000573513	8.122957e-02	-0.766868
	Polr1a	polymerase (RNA) I polypeptide A	0.000732468	9.477777e-02	-0.667107
	Pprc1	peroxisome proliferative activated receptor, gamma, coactivator-related 1	0.00074968	9.582187e-02	-0.916356
	Rrp12	ribosomal RNA processing 12 homolog (S. cerevisiae)	1.71735e-05	7.199827e-03	-1.50023
	Spp1	secreted phosphoprotein 1	0.000630751	8.585586e-02	-1.18983
	Stab1	stabilin 1	0.000613741	8.463969e-02	-1.16354
	Tln1	talin 1	0.000758841	9.582421e-02	-0.279969
	Urb1	URB1 ribosome biogenesis 1 homolog (S. cerevisiae)	0.000233277	4.452456e-02	-0.879843
	Utp20	UTP20 small subunit processome component	0.000597545	8.350495e-02	-0.576339
	Higher translation in RPL10 R98S
	Gene	Description	P value	FDR	Log2 Fold Change
	Acot6	acyl-CoA thioesterase 6	0.000202287	4.077242e-02	1.29845
	Ak1	adenylate kinase 1	3.05391e-05	1.032518e-02	1.26429
	Alox5	arachidonate 5-lipoxygenase	1.70003e-06	1.272714e-03	1.67741
	Ankrd37	ankyrin repeat domain 37	4.62767e-05	1.310880e-02	0.925176
	Atp1a2	ATPase, Na+/K+ transporting, alpha 2 polypeptide	1.46155e-06	1.178350e-03	1.98264
	BC049352	cDNA sequence BC049352	1.66773e-05	7.199827e-03	1.63912
	Bnip3	BCL2/adenovirus E1B interacting protein 3	6.26348e-07	5.967954e-04	0.659403
	Btg2	B cell translocation gene 2, anti-proliferative	4.69128e-07	4.916928e-04	0.575352
	C3	complement component 3	0	0.000000e+00	1.89703
	Cd3d	CD3 antigen, delta polypeptide	2.54726e-05	9.767362e-03	1.65025
	Cd79b	CD79B antigen	0.000368275	6.216952e-02	0.799101
	Cdkn1a	cyclin-dependent kinase inhibitor 1A (P21)	3.53045e-08	5.286088e-05	0.973003
	Cdkn2b	cyclin-dependent kinase inhibitor 2B (p15, inhibits CDK4)	0.000418279	6.471938e-02	1.11995
	Cish	cytokine inducible SH2-containing protein	1.5489e-08	2.705675e-05	0.73308
	Cntd1	cyclin N-terminal domain containing 1	4.20495e-05	1.259202e-02	1.51087
	Csrnp1	cysteine-serine-rich nuclear protein 1	2.3645e-07	2.753596e-04	0.730061
	Cyp2c44	cytochrome P450, family 2, subfamily c, polypeptide 44	0.00013187	3.071392e-02	0.694197
	Depdc7	DEP domain containing 7	2.70254e-05	9.767362e-03	0.536437
	Egr2	early growth response 2	2.27002e-06	1.487005e-03	0.398173
	Fam162a	family with sequence similarity 162, member A	0.000211801	4.188459e-02	0.511322
	Fam178b	family with sequence similarity 178, member B	4.02768e-09	8.442829e-06	2.32977
	Fam46a	family with sequence similarity 46, member A	3.58783e-05	1.175126e-02	1.47172
	Fam71f2	family with sequence similarity 71, member F2	2.09766e-05	8.455981e-03	1.40866
	Fbxw10	F-box and WD-40 domain protein 10	0.000330671	5.869978e-02	1.54829
	Ffar2	free fatty acid receptor 2	3.99451e-05	1.231368e-02	1.85422
	Fos	FBJ osteosarcoma oncogene	2.82664e-05	9.875350e-03	2.0829
	Gatsl3	GATS protein-like 3	0.000429188	6.519300e-02	0.631013
	Grhpr	glyoxylate reductase/hydroxypyruvate reductase	0.000405705	6.471938e-02	0.492842
	Gstt1	glutathione S-transferase, theta 1	0.000244789	4.581484e-02	0.784718
	Id1	inhibitor of DNA binding 1	0.000310532	5.611518e-02	1.03305
	Ier2	immediate early response 2	0.00044466	6.657838e-02	0.561575
	Il10ra	interleukin 10 receptor, alpha	4.53517e-06	2.796065e-03	2.15073
	Il21r	interleukin 21 receptor	0.000419895	6.471938e-02	1.232
	Iqcg	IQ motif containing G	0.000192311	3.952178e-02	0.788749
	Kif17	kinesin family member 17	0.000373693	6.216952e-02	1.02396
	Kpna7	karyopherin alpha 7 (importin alpha 8)	0.000261124	4.801472e-02	0.597231
	Lif	leukemia inhibitory factor	1.09315e-05	5.728628e-03	1.14856
	Maff	v-maf musculoaponeurotic fibrosarcoma oncogene family, protein F (avian)	1.02949e-05	5.679005e-03	0.468587
	Metrnl	meteorin, glial cell differentiation regulator-like	5.29811e-08	6.941189e-05	1.14585
	Nkg7	natural killer cell group 7 sequence	6.58335e-05	1.815791e-02	2.38297
	Nptxr	neuronal pentraxin receptor	0.000233647	4.452456e-02	1.77181
	Osm	oncostatin M	5.92707e-06	3.451200e-03	1.46537
	Pglyrp1	peptidoglycan recognition protein 1	0.000336035	5.869978e-02	1.04088
	Phlda1	pleckstrin homology like domain, family A, member 1	5.08589e-11	1.776839e-07	1.52038
	Pilrb1	paired immunoglobin-like type 2 receptor beta 1	1.25093e-05	5.959523e-03	1.37972
	Pim1	proviral integration site 1	0.000500674	7.288284e-02	0.836406
	Pmfbp1	polyamine modulated factor 1 binding protein 1	0.000150048	3.315453e-02	1.22632
	Reep2	receptor accessory protein 2	0.000117701	2.937187e-02	1.90051
	Rwdd2a	RWD domain containing 2A	0.000684659	8.969882e-02	0.483169
	Scamp5	secretory carrier membrane protein 5	0.000168207	3.525950e-02	1.16877
	Serpine1	serine (or cysteine) peptidase inhibitor, clade E, member 1	1.25197e-06	1.093491e-03	1.5383
	Socs1	suppressor of cytokine signaling 1	8.54872e-14	4.479955e-10	1.3302
	Tmem184a	transmembrane protein 184a	1.83343e-06	1.281081e-03	2.12254
