# Supplementary material for: Translatome analysis reveals altered serine and glycine metabolism in T-cell acute lymphoblastic leukemia cells
Source: Nat Commun. 2019 Jun 11;10:2542. doi: 10.1038/s41467-019-10508-2 (PMC6559966; doi:10.1038/s41467-019-10508-2)
Supplement: Supplementary file 10 — Supplementary Data 7 [file 41467_2019_10508_MOESM10_ESM.xls]

## Sheet: S7
Data S7. Analysis of significant differentially expressed proteins between RPL10 R98S and WT according to the mass spectrometry quantitative proteome dataset. (p-value<0.01, T-test, n=3 biologically independent Ba/F3 clones for RPL10 WT and R98S conditions)
Significant changes in the corresponding mRNA levels in any of the three mRNA datasets (DESeq2, FDR<0.1) and in translational efficiency in ribosome footprinting and/or polysomal RNA sequencing (TE, Babel, FDR<0.1) are considered to explain the observed protein change.
Changing proteins are classified according to their corresponding mRNA and/or translational efficiency changes.
	Protein	mRNA	TE	N	Gene names
Protein changes explained by mRNA change and TE change	up	up	up	1	Psph
Protein change explained by mRNA change only	up	up	-	84	Dpp3, Tsta3, Mrps2, Smu1, Cndp2, Cyth4, Ncbp2, Gnas, Tsfm, Tmem104, Rnh1, Plaa, 9030624J02Rik, Fkbp15, Qrich1, Ap2a1, Bax, Nans, Inppl1, Folr1, Dhrs4, Rdh13, Rab2a, Asl, Nedd4l, Hsd17b4, Sp100, Pepd, Oas1a, Scp2, Cars, Rab19, Acadsb, Cpne3, Tapbp, Urod, Cyp11a1, Pfkfb3, Map2k4, Asph, Iqgap1, Trim14, Mvp, Nfx1, Tmem51, Sumf2, Inpp5b, Rcsd1, Wbp4, Tbc1d5, Ptbp3, Rars2, Anxa6, Tbk1, Mars2, Bckdk, Xr…
	down	down	-	32	F13a1,Emr1,Cit,Whsc1,Mrvi1,Dzip3,Rasa2,Atp2b1,Yeats2,Golim4,Cbfa2t3,Ubash3b,S100a4,Mki67,Dnajb4,Exosc8,Lmna,Cpd,Skap2,Micu1,Gga1,Rbm15,Eif4a2,Rbpms,Adam9,Prdx2,Pola1,Rap1gds1,Lmnb1,Irf2bp2,Gipc1,Snx2
Protein change not explained by mRNA change or TE change	up	-	-	93	Ktn1,Wipi2,Sep06,Cstf3,Tpk1,Slc25a32,Ap3d1,Fermt3,Copb1,Tgs1,Stx4,Dag1,Glb1,Pacs1,Cope,Vps16,Vdac2,Fam96a,Apeh,Atxn2,Add3,Itga2b,Aak1,Ric8a,Tmod3,Pik3c3,Ago2,Sipa1l1,Atxn2l,Ralgapa1,Ap5z1,Vamp4,Coro7,Mcu,Esyt2,Commd2,Siae,Slc25a12,Prrc1,Cyfip2,Agfg1,Eefsec,Crtc3,Iqgap2,Hadha,Sec23a,Was,Psmd9,Rmdn3,Lrch1,Sdr39u1,Kat7,Ube2h,Srgap2,Iap,Cmtm6,Ube2z,Eif2d,Usp6nl,Mon2,Nusap1,Abi1,Echdc1,Rel,Lmf1,Stat6,…
	down	-	-	36	Ahctf1,Gatad2a,Trmt10c,Slc38a1,Heatr3,Pbdc1,Ddx46,Poldip3,Sgta,Metap2,Asna1,Fkbp8,Nol7,Nifk,Atad5,Cebpz,Slu7,Trmt10a,Prr12,Eif2b1,Tsc22d2,Snx5,Lig1,Taf9,Dhfr,Gtf2h3,Kiaa1468,Ttc4,Dnaaf5,Usp10,Sbds,Pomp,Pole4,Znf143,Rnf20,Son
