# Supplementary material for: Translatome analysis reveals altered serine and glycine metabolism in T-cell acute lymphoblastic leukemia cells
Source: Nat Commun. 2019 Jun 11;10:2542. doi: 10.1038/s41467-019-10508-2 (PMC6559966; doi:10.1038/s41467-019-10508-2)
Supplement: Supplementary file 11 — Supplementary Data 8 [file 41467_2019_10508_MOESM11_ESM.xls]

## Sheet: S8
Data S8. Analysis of serine/glycine synthesis genes/proteins in all datasets
Gene	mRNA						Translational efficiency						Protein
	associated to ribosome footprinting		associated to polysomal RNAseq		supplementary mRNA dataset		Ribosome footprinting			Polysomal RNAseq			Mass Spectrometry
Gene synmbol	log2 FC	adj P value	log2 FC	adj P value	log2 FC	adj P value	Change type	FDR	Direction	Change type	FDR	Direction	FC	log2 FC	P value
PHGDH	-0.614921	0.115336	-0.180261	0.681558	-0.251909	0.156498	translational_only	1	down	translational_only	0.996785	down	0.9	-0.152003	0.22
PSAT1	-0.0468955	0.944063	-0.405598	0.169762	-0.0222103	NA	translational_only	1	down	translational_only	0.996785	up	1.1	0.137504	0.6
PSPH	2.69456	8.38893e-26	1.93283	1.10939e-11	2.4545	1.45137e-40	both	0.00575575	up	both	0.296741	up	4.7	2.23266	0.0015
SHMT1	0.247904	0.569964	0.465625	0.0422565	0.450738	0.00948619	translational_only	1	down	translational_only	0.996785	down	1.2	0.263034	0.4
SHMT2	0.261255	0.582998	0.0750313	0.838209	0.236257	0.268139	translational_only	1	down	translational_only	0.996785	down	1.3	0.378512	0.041
In green:	statistically significant changes: adj P value (FDR) <0.1 for mRNA (two-sided Wald test with Benjamini-Hochberg correction) and translational efficiency (Z-test with Benjamini-Hochberg correction); p-value<0.01 for protein (T-test). For all analyses n=3 biologically independent Ba/F3 clones for RPL10 WT and R98S conditions
TE: Translational efficiency according to Babel analysis
Protein: protein levels according to mass spectrometry
mRNA: from dataset associated with ribosome footprinting or associated with polysomal RNAseq or another independent mRNA seq
