# Supplementary material for: Translatome analysis reveals altered serine and glycine metabolism in T-cell acute lymphoblastic leukemia cells
Source: Nat Commun. 2019 Jun 11;10:2542. doi: 10.1038/s41467-019-10508-2 (PMC6559966; doi:10.1038/s41467-019-10508-2)
Supplement: Supplementary file 12 — Supplementary Data 9 [file 41467_2019_10508_MOESM12_ESM.xls]

## Sheet: S9
Data S9. Biotinylated rRNA depletion oligos
rRNA	Reference	Position	Sequence
18S	NR_003278.1	204-230	5'Biotin-rUrGrArUrCrUrGrArUrArArArUrGrCrArCrGrCrArUrCrCrCrCrCrC
18S	NR_003278.1	286-320	5'Biotin-rCrGrUrGrCrGrArUrCrGrGrCrCrCrGrArGrGrUrUrArUrCrUrArGrArGrUrCrArCrCrArA
18S	NR_003278.1	836-871	5'Biotin-rArUrUrCrCrArUrUrArUrUrCrCrUrArGrCrUrGrCrGrGrUrArUrCrCrArGrGrCrGrGrCrUrC
28S	NR_003279.1	183-216	5'Biotin-rGrGrGrCrCrUrCrGrArUrCrArGrArArGrGrArCrUrUrGrGrGrCrCrCrCrCrCrArCrGrA
28S	NR_003279.1	919-950	5'Biotin-rUrCrGrCrUrCrCrCrUrCrGrGrCrCrCrCrGrGrGrArUrUrCrGrGrCrGrArGrUrGrC
28S	NR_003279.1	4100-4135	5'Biotin-rCrCrGrGrGrCrGrCrUrUrGrGrCrGrCrCrArGrArArGrCrGrArGrArGrCrCrCrCrUrCrGrGrG
28S	NR_003279.1	4735-4770	5'Biotin-rGrArCrCrGrGrCrUrArUrCrCrGrArGrGrCrCrArArCrCrGrArGrGrCrUrCrCrGrCrGrGrCrG
5.8S	NR_003280.1	125-157	5'Biotin-rArGrCrGrArCrGrCrUrCrArGrArCrArGrGrCrGrUrArGrCrCrCrCrGrGrGrArGrGrA
