# Supplementary material for: Translatome analysis reveals altered serine and glycine metabolism in T-cell acute lymphoblastic leukemia cells
Source: Nat Commun. 2019 Jun 11;10:2542. doi: 10.1038/s41467-019-10508-2 (PMC6559966; doi:10.1038/s41467-019-10508-2)
Supplement: Supplementary file 13 — Supplementary Data 10 [file 41467_2019_10508_MOESM13_ESM.xls]

## Sheet: S10
Data S10. Primer sequences qRT-PCR
hPSPH_Fw	TGTCAGAAATGACACGGCGA
hPSPH_Rev	GGGGGTTGCTCTGCTATGAG
Mm_PSPH_Fw	G​A​G​A​T​G​G​A​G​C​T​A​C​G​G​A​C​A​T​G​G​A​A​G
Mm_PSPH_Rev	C​T​C​C​T​C​C​A​G​T​T​C​T​C​C​C​A​G​C​A​G​C​T​C
Hs_HPRT_Fw	TGACACTGGCAAAACAATGCA
Hs_HPRT_Rv	GGTCCTTTTCACCAGCAAGCT
Mm_HPRT_Fw	CATTATGCCGAGGATTTGG
Mm_HPRT_Rv	GCAAGTCTTTCAGTCCTGT
