# Supplementary material for: Translatome analysis reveals altered serine and glycine metabolism in T-cell acute lymphoblastic leukemia cells
Source: Nat Commun. 2019 Jun 11;10:2542. doi: 10.1038/s41467-019-10508-2 (PMC6559966; doi:10.1038/s41467-019-10508-2)
Supplement: Supplementary file 14 — Supplementary Data 11 [file 41467_2019_10508_MOESM14_ESM.xls]

## Sheet: S11
Data S11. Datasets used in this study.
Dataset type	Dataset name	Dataset description	# biological replicates	Cycloheximide treatment	Reference	Public database where data are available	Accession number	# raw reads generated per replicate (Million)	# mapped reads (Million)	Spearman correlation of normalized counts of replicates
Transcriptome	mRNA_Suppl	supplementary mRNA sequencing	3 for WT and 3 for R98S	yes	Kampen et al., Leukemia, 2018 (PMID: 29930300)	GEO	GSE106530 (SuperSeries GSE106531)	33-37	24-27	0.90-0.91
	mRNA_RPF-seq	mRNA sequencing associated to ribosome footprinting	3 for WT and 3 for R98S	yes	this paper	GEO	GSE106529 (SuperSeries GSE106531)	9(*)-33	7-26	0.9-0.93
	mRNA_PolyRNASeq	mRNA sequencing associated to polysomal RNA sequencing	3 for WT and 3 for R98S (with up to 3 technical replicates each)	no	Girardi et al., Leukemia, 2017 (PMID: 28744013)	GEO	GSE106528 (SuperSeries GSE106531)	13-30	10-24	0.91-0.94
Translatome	RPF-seq	Ribosome footprinting	3 for WT and 3 for R98S	yes	this paper	GEO	GSE106529 (SuperSeries GSE106531)	137-185	19-26	0.94-0.98
	PolyRNASeq	Polysomal RNA sequencing	3 for WT and 3 for R98S (with up to 3 technical replicates each)	no	Girardi et al., Leukemia, 2017 (PMID: 28744013)	GEO	GSE106528 (SuperSeries GSE106531)	23-46	18-43	0.91-0.94
Proteome	MassSpec	mass spectrometry based quantitative proteomics	3 for WT and 3 for R98S	no	Girardi et al., Leukemia, 2017 (PMID: 28744013)	ProteomeXchange	PXD005995	-	-	-
Notes:
(*) 9 million only for replicate wt28; for all other replicates >30 million
# mapped reads refers to the number of reads aligned uniquely and with high quality (samtools filtering by mapqual>=10) after discarding rRNA or tRNA contamination
