# Supplementary material for: Translatome analysis reveals altered serine and glycine metabolism in T-cell acute lymphoblastic leukemia cells
Source: Nat Commun. 2019 Jun 11;10:2542. doi: 10.1038/s41467-019-10508-2 (PMC6559966; doi:10.1038/s41467-019-10508-2)
Supplement: Supplementary file 16 — Source Data [file 41467_2019_10508_MOESM16_ESM.zip]

Archive with 2 entries (2 files):
- SourceData_MainFigures.xlsx
- SourceData_SupplementaryFigures.xlsx
