# Supplementary material for: Translatome analysis reveals altered serine and glycine metabolism in T-cell acute lymphoblastic leukemia cells
Source: Nat Commun. 2019 Jun 11;10:2542. doi: 10.1038/s41467-019-10508-2 (PMC6559966; doi:10.1038/s41467-019-10508-2)
Supplement: Supplementary file 16 — Source Data [file 41467_2019_10508_MOESM16_ESM.zip › SourceData_MainFigures.xlsx]

## Sheet: Figure 3E
		Baf3
			blot1	blot2	blot3		average	stdev
	helios	W28	1	1	0.607652	W28	0.869217	0.226522
	Figure 3E	W28	1.40969	1.40954	1.40591	W28	1.40838	0.00214101
		W36	1.23552	0.971819	1.15448	W36	1.12061	0.135075
		R11	1.83003	1.4514	2.39561	R11	1.89235	0.475179
		R13	2.03004	1.90743	1.65146	R13	1.86298	0.193164
		R19	1.17169	0.860316	0.772251	R19	0.934753	0.209868
	Jurkat
	Image Name	Channel	Name	Signal	Total	Area	Bkgnd.	Type		helios	psph
	jw12 tubulin 1s.tif	W	1	1470000	1870000	1113	365	Signal	W	1	0.151701	1
	jw12 tubulin 1s.tif	W	2	1770000	2210000	1113	396	Signal		1.49367	0.144304	0.95124
	jw12 tubulin 1s.tif	W	3	1130000	1500000	1113	332	Signal		0.656977	0.0988372	0.651528
	jw12 tubulin 1s.tif	W	4	2090000	2560000	1113	422	Signal		2.89875	0.263523	1.73712
	jw12 tubulin 1s.tif	W	5	1890000	2410000	1113	468	Signal		2.0701	0.257393	1.69672
	jw12 tubulin 1s.tif	W	6	1840000	2490000	1113	580	Signal		1.84	0.207	1.36453		0.0389135	0.0103688
	jw12 tubulin 1s.tif	W	7	1470000	2080000	901	678	Signal
	jw12 tubulin 1s.tif	W	8	1185000	1450000	832	673	Signal
	jw12 tubulin 1s.tif	W	9	1720000	2280000	900	625	Signal
	jw12 tubulin 1s.tif	W	10	721000	1400000	884	772	Signal
	jw12 tubulin 1s.tif	W	11	913000	1520000	867	701	Signal
	jw12 tubulin 1s.tif	W	12	1000000	1570000	832	687	Signal
	Image Name	Channel	Name	Signal	Total	Area	Bkgnd.	Type
	krk psph jurkat clones4.tif	W	1	223000	309000	756	113	Signal
	krk psph jurkat clones4.tif	W	2	171000	248000	825	93.9	Signal
	krk psph jurkat clones4.tif	W	3	170000	250000	770	104	Signal
	krk psph jurkat clones4.tif	W	4	190000	268000	770	102	Signal
	krk psph jurkat clones4.tif	W	5	235000	320000	810	105	Signal
	krk psph jurkat clones4.tif	W	6	207000	297000	810	112	Signal

## Sheet: Figure 4
	Baf3
		blot1	blot2	blot3		average	stdev
PSPH	W28	1	0.979131	1.05341	W28	1.01085	0.0383077
Figure 4B	W28	0.780264	1.87519	0.715759	W28	1.12374	0.651575
	W36	0.192333	0.807037	0.198572	W36	0.399314	0.353112
	R11	26.5131	18.2254	33.5638	R11	26.1008	7.67752
	R13	25.4462	26.4943	31.6989	R13	27.8798	3.3487
	R19	13.2984	10.8002	17.7421	R19	13.9469	3.51608
Jurkat WB Fig 4C
	Image Name	Signal
R59	vinc krk.tif	20300
R132	vinc krk.tif	22700
R134	vinc krk.tif	19000
W4	vinc krk.tif	21200											blot3
W5	vinc krk.tif	28800												psph/vinc
W6	vinc krk.tif	22500											WT	0.151701	1
							WT	1					WT	0.19322	1.27369
							WT	1.08954					WT	0.0988372	0.651528
Image Name	Signal						WT	1.02205					R98S	0.263523	1.73712
psph krk.tif	957000	47.1429	1.39196				WT	1					R98S	0.257393	1.69672
psph krk.tif	2200000	96.9163	2.8616				WT	0.921677					R98S	0.207	1.36453
psph krk.tif	1100000	57.8947	1.70943				WT	1.164
psph krk.tif	718000	33.8679	1				R98S	1.39196
psph krk.tif	899000	31.2153	0.921677				R98S	2.8616
psph krk.tif	887000	39.4222	1.164				R98S	1.70943
							R98S	2.19386
							R98S	5.64449
							R98S	2.95718
Figure 4D
	Image Name	Name	Signal					PSPH BM CFC assay cells
	bm R98S.tif	1	17100	0.229839	1		WT	1
	bm R98S.tif	2	28300	0.490468	2.13397		WT	0.806813
	bm R98S.tif	3	74400				WT	1.05123
	bm R98S.tif	4	57700				WT	1
	bm R98S.tif	5	9550	0.185437	0.806813		WT	1
	bm R98S.tif	6	68200	1.12541	2.29457
	bm R98S.tif	7	51500				R98S	2.13397
	bm R98S.tif	8	60600				R98S	2.29457
							R98S	1.70548
							R98S	1.64805
							R98S	1.40093
	Image Name	Name	Signal
	overview.tif	1	13000	0.560345	1.05123
	overview.tif	2	27000	0.909091	1.70548
	overview.tif	3	8500	0.337302	1
	overview.tif	4	18400	0.555891	1.64805
	overview.tif	5	12100	0.53304	1
	overview.tif	6	23000	0.746753	1.40093
	overview.tif	7	23200
	overview.tif	8	29700
	overview.tif	9	25200
	overview.tif	10	33100
	overview.tif	11	22700
	overview.tif	12	30800
Figure 4E				total	total
		Fragment		Serine_	Glycine_
	BaF3 RPL10 clones	48-W34	1	0.534662	3.45605
		48-W36	1	0.489066	2.10497
		48-W0	1	1.42389	2.51189
		48-WE	1	0.148763	2.98848
		48-WR	1	0.253814	2.56505
		48-W5	1	0.196067	1.82139
		48-R0W	1		1.97469
		48-R11	2	1.5452	5.89533
		48-R13	2	1.41366	4.73375
		48-RT	2	0.22703	5.96689
		48-RR	2	2.89697	3.82646
		48-RH	2	1.46198	4.19331
		W29	1	0.0889453	5.27387
		W35	1	0.0876026	3.75765
		W36	1	0.0867834	5.82292
		R11	2	0.80661	5.66426
		R13	2	1.32117	5.47857
		R35	2	1.13442	6.46759
Figure 4F
Normalized Abundance (A.U.)
Metabolite	Inital media		24-WT36	24-WT-E	24-WT-O	24-WT-R	24-WT-S	24-R11	24-R13	24-RH	24-wt	24-RR	24-RT		48-WT36	48-WT-E	48-WT-O	48-WT-R	48-WT-S	48-R11	48-R13	48-RH	48-wt	48-RR	48-RT
Gly_	442.297		284.292	193.288	401.889	168.383	232.37	664.958	330.324	385.316	337.508	409.357	348.758		170.72	157.086	380.816	161.493	191.402	691.716	320.963	348.66	252.005	455.418	174.445
Ser_	1154.95		25.1187	18.6068	239.702	14.6457	30.3351	706.378	407.647	401.997	53.5603	305.56	63.735		14.1019	10.5041	97.2505	105.694	26.2076	201.453	106.983	136.557	15.1103	155.329	28.9625
			6.95402e-07	1.08172e-06	2.16245e-07	1.18031e-06	8.94007e-07	-1.29739e-06	6.64304e-07	2.8392e-07	4.90932e-07	1.82692e-07	4.45625e-07		5.49297e-07	5.77916e-07	1.23331e-07	5.74873e-07	4.79969e-07	-5.07235e-07	2.5605e-07	1.86204e-07	3.8122e-07	-2.80342e-08	5.20782e-07
			4.97254e-06	4.93637e-06	4.89804e-06	4.9136e-06	4.78933e-06	2.61368e-06	4.43353e-06	3.75176e-06	5.15994e-06	4.7109e-06	5.19862e-06		2.3075e-06	2.31896e-06	2.12173e-06	2.14807e-06	2.15931e-06	1.93909e-06	2.21152e-06	2.02515e-06	2.28349e-06	2.1357e-06	2.18924e-06
Isotopomer Distribution
Fragment	Inital media		24-WT36	24-WT-E	24-WT-O	24-WT-R	24-WT-S	24-R11	24-R13	24-RH	24-WT	24-RR	24-RT		48-WT36	48-WT-E	48-WT-O	48-WT-R	48-WT-S	48-R11	48-R13	48-RH	48-WT	48-RR	48-RT
Gly_246 (M0)	0.999919		0.958872	0.950357	0.750671	0.959628	0.950613	0.856121	0.76122	0.727317	0.957961	0.754271	0.935663		0.929384	0.925853	0.569477	0.960127	0.932007	0.732127	0.614349	0.577244	0.925058	0.602613	0.884956
Gly_247 (M1)	0		0	0	0.0048401	0	0	0.00144453	0.00437562	0.00602316	0	0.00459357	0		0	0	0.0134188	0	0	0.00878597	0.0126835	0.0165157	0	0.0128863	0.00184473
Gly_248 (M2)	8.08062e-05		0.0411281	0.0496428	0.244489	0.0403719	0.0493869	0.142435	0.234404	0.26666	0.0420388	0.241135	0.0643367		0.0706162	0.0741465	0.417104	0.0398726	0.0679935	0.259087	0.372968	0.40624	0.0749422	0.3845	0.113199
Ser_390 (M0)	0.999826		0.919303	0.894432	0.46183	0.91912	0.8398	0.704709	0.498961	0.446265	0.889335	0.48428	0.847661		0.927431	0.904741	0.333091	0.994008	0.957746	0.451167	0.32697	0.291573	0.873126	0.314684	0.92882
Ser_391 (M1)	0		0.0243017	0.0365877	0.169999	0.0259315	0.0596556	0.0990706	0.175738	0.194315	0.0418238	0.170426	0.0575768		0.0200388	0.0263919	0.227957	0	0.00927572	0.229117	0.262377	0.253176	0.0465085	0.252047	0.0214789
Ser_392 (M2)	0		0.0118171	0.0157781	0.0990041	0.00959322	0.0282138	0.0587413	0.10173	0.111114	0.020978	0.0925049	0.0283749		0.00845186	0.0115921	0.127179	0	0.00530494	0.1238	0.14492	0.143239	0.0181176	0.134942	0.0100609
Ser_393 (M3)	0.000174259		0.0445777	0.053202	0.269167	0.0453557	0.0723309	0.13748	0.223572	0.248306	0.0478637	0.252789	0.0663871		0.0440788	0.0572752	0.311773	0.00599239	0.0276733	0.195916	0.265732	0.312013	0.062248	0.298327	0.0396398
Fractional Labeling Contribution
Fragment	Inital media		24-WT36	24-WT-E	24-WT-O	24-WT-R	24-WT-S	24-R11	24-R13	24-RH	24-WT	24-RR	24-RT		48-WT36	48-WT-E	48-WT-O	48-WT-R	48-WT-S	48-R11	48-R13	48-RH	48-WT	48-RR	48-RT
Gly_ 246	8.08062e-05		0.0411281	0.0496428	0.246909	0.0403719	0.0493869	0.143157	0.236592	0.269672	0.0420388	0.243432	0.0643367		0.0706162	0.0741465	0.423814	0.0398726	0.0679935	0.26348	0.379309	0.414498	0.0749422	0.390943	0.114122
Ser_ 390	0.000174259		0.0605564	0.0759166	0.391836	0.060395	0.111025	0.209664	0.349971	0.387154	0.0757903	0.371268	0.104496		0.056393	0.0738006	0.472545	0.00599239	0.0343018	0.354822	0.449805	0.491897	0.0898292	0.472304	0.0535068
			24-WT36	24-WT-E	24-WT-O	24-WT-R	24-WT-S	24-R11	24-R13	24-RH	24-WT	24-RR	24-RT		48-WT36	48-WT-E	48-WT-O	48-WT-R	48-WT-S	48-R11	48-R13	48-RH	48-WT	48-RR	48-RT
Cell count time 0			5.70587e+06	5.97744e+06	5.59014e+06	5.16508e+06	5.16516e+06	5.24821e+06	4.79592e+06	5.68546e+06	5.10618e+06	4.96796e+06	5.61602e+06		4.99264e+06	5.23026e+06	4.89137e+06	4.51944e+06	4.51951e+06	4.59218e+06	4.19643e+06	4.97478e+06	4.4679e+06	4.34696e+06	4.91402e+06
Cell count 24h or 48h			9.46722e+06	9.59155e+06	7.7858e+06	9.66961e+06	9.784e+06	7.15096e+06	7.02318e+06	8.36217e+06	8.89373e+06	7.5126e+06	8.74601e+06		1.03002e+07	1.02816e+07	1.03855e+07	1.01763e+07	1.08902e+07	1.02442e+07	9.87221e+06	1.04765e+07	1.03993e+07	9.75107e+06	1.07151e+07
Growth rates			0.0210975	0.0197038	0.0138041	0.0261278	0.0266172	0.01289	0.0158938	0.0160752	0.0231207	0.0172322	0.0184573		0.0150874	0.0140811	0.0156863	0.0169098	0.0183221	0.0167158	0.0178227	0.0155157	0.0176003	0.0168313	0.0162409
Uptake/secretion rates			24-WT36	24-WT-E	24-WT-O	24-WT-R	24-WT-S	24-R11	24-R13	24-RH	24-WT	24-RR	24-RT		48-WT36	48-WT-E	48-WT-O	48-WT-R	48-WT-S	48-R11	48-R13	48-RH	48-WT	48-RR	48-RT
Glycine			-8.86252e-07	-1.35757e-06	-2.5404e-07	-1.5888e-06	-1.20976e-06	1.5084e-06	-7.99039e-07	-3.42202e-07	-6.39673e-07	-2.23067e-07	-5.51589e-07		-7.71996e-07	-7.95056e-07	-1.75534e-07	-8.39397e-07	-7.21572e-07	7.37652e-07	-3.81003e-07	-2.6407e-07	-5.64659e-07	4.08671e-08	-7.49884e-07
Serine			-6.33723e-06	-6.19521e-06	-5.75411e-06	-6.61414e-06	-6.48085e-06	-3.03878e-06	-5.33274e-06	-4.52191e-06	-6.72328e-06	-5.75201e-06	-6.43478e-06		-3.24302e-06	-3.19026e-06	-3.01981e-06	-3.1365e-06	-3.24624e-06	-2.81994e-06	-3.29074e-06	-2.87202e-06	-3.38227e-06	-3.11334e-06	-3.15234e-06
		GMP_362 (M0)	0.11073	0.105962	0.151875	0.16971	0.204968	0.177291	0.15287	0.118097	0.116921	0.145529	0.143364
		GMP_363 (M1)	0	0	0	0	0	0	0	0	0	0	0
		GMP_364 (M2)	0.0188805	0.00770724	0.0219587	0.0216325	0.0192987	0.0213718	0.0216468	0.0138094	0.0246944	0.0132416	0.0142194
		GMP_365 (M3)	0.0185115	0.0108681	0.0205065	0.0186952	0.0200891	0.0184022	0.0225974	0.0175258	0.0192707	0.0162603	0.0201433
		GMP_366 (M4)	0.054883	0.0306206	0.0601009	0.0595927	0.0522308	0.0566364	0.053466	0.0425653	0.0619894	0.0401273	0.0447278
		GMP_367 (M5)	0.45446	0.262439	0.575314	0.578127	0.555695	0.555821	0.372742	0.314077	0.523008	0.307994	0.295066
		GMP_368 (M6)	0.155964	0.197873	0.121221	0.115791	0.107811	0.119224	0.193291	0.193112	0.158666	0.194326	0.185555
		GMP_369 (M7)	0.0881771	0.17031	0.0314671	0.0257141	0.0268255	0.0334711	0.10779	0.146783	0.061366	0.140876	0.144342
		GMP_370 (M8)	0.0557328	0.124648	0.00799384	0.00486076	0.00598197	0.00760969	0.0575048	0.0986583	0.0200068	0.0911082	0.09629
		GMP_371 (M9)	0.0374382	0.0888986	0.00203251	0.0011397	0.00128815	0.00142785	0.0180927	0.055197	0.00787269	0.0505368	0.0562931
		GMP_372 (M10)	0.00522325	0.000673376	0.00753052	0.00473672	0.00581105	0.00874427	0	0.000174096	0.00620505	0	0
		AMP_346 (M0)	0.0583845	0.0568597	0.0734294	0.074005	0.0960508	0.083393	0.0780567	0.0651513	0.0666541	0.0758324	0.0814156
		AMP_347 (M1)	0.000593746	0	0.00145685	0.00128457	0.000240676	0.000973796	0.00112491	0	0.000749889	6.32848e-05	0
		AMP_348 (M2)	0.0188753	0.0064861	0.0265248	0.0278492	0.0275752	0.0275115	0.0224772	0.0112508	0.0238487	0.0136155	0.012891
		AMP_349 (M3)	0.0184302	0.0103756	0.0223956	0.0224329	0.0218978	0.0214485	0.0249792	0.0158094	0.0208272	0.0173648	0.0191222
		AMP_350 (M4)	0.0551664	0.0270729	0.0701868	0.0709877	0.0675727	0.0678031	0.0553304	0.038665	0.06191	0.0412608	0.043116
		AMP_351 (M5)	0.433877	0.222358	0.573971	0.596152	0.575194	0.582479	0.36867	0.269772	0.514741	0.295739	0.262802
		AMP_352 (M6)	0.1909	0.212753	0.172125	0.162437	0.158108	0.160922	0.224469	0.221016	0.2001	0.213563	0.212157
		AMP_353 (M7)	0.108438	0.198518	0.0465448	0.0370438	0.0425077	0.0440631	0.129722	0.179636	0.0773392	0.165833	0.173623
		AMP_354 (M8)	0.0671984	0.151773	0.0116048	0.00685847	0.0097031	0.0103227	0.071884	0.125019	0.0254294	0.11172	0.121231
		AMP_355 (M9)	0.0480351	0.112757	0.00176124	0.000947249	0.00112958	0.00108349	0.0232875	0.0734743	0.00839995	0.0650079	0.0736418
		AMP_356 (M10)	0.000100435	0.00104766	0	1.75235e-06	2.03233e-05	0	0	0.000205759	0	0	0
Figure 4G
		MFI OPP
	WT	424	98.3759
	WT	405	93.9675
	WT	358	83.0626
	RPL10 R98S	369	85.6148
	RPL10 R98S	394	91.4153
	RPL10 R98S	431	100
Figure 4H											protein corrected values					protein corrected
		Baseline NAD(P)H		Baseline + Formate		formate only	ratio formate/total	ratio cor prot	protein OD bradford	corrected prot	baseline	formate only	formate + baseline		ratio formate/baseline	ratio
Mouse BM	WT#1	0.242924	0.242924	0.395071	0.395071	0.152147	0.385113	#REF!	0.425126	#REF!	#REF!	#REF!	#REF!		0.626315	#REF!		#REF!
	WT#5	0.334622	0.334622	0.498846	0.498846	0.164223	0.329207	#REF!	0.484839	#REF!	#REF!	#REF!	#REF!		0.490773	#REF!
	WT#6	0.421949	0.421949	0.586928	0.586928	0.164979	0.281088	#REF!	0.521218	#REF!	#REF!	#REF!	#REF!		0.390992	#REF!
	R98S#1	0.189231	0.189231	0.317768	0.317768	0.128537	0.4045	#REF!	0.443743	#REF!	#REF!	#REF!	#REF!		0.67926	#REF!
	R98S#5	0.211856	0.211856	0.354148	0.354148	0.142292	0.401788	#REF!	0.431619	#REF!	#REF!	#REF!	#REF!		0.671647	#REF!
	R98S#6	0.234167	0.234167	0.374861	0.374861	0.140693	0.375321	#REF!	0.457069	#REF!	#REF!	#REF!	#REF!		0.600823	#REF!

## Sheet: Figure 5
	plasma levels
		serine	pSerin 440nm	glycine
Figure 5B	X11 DM1	167.688	85.864	302.068
	X11DM2	199.613	85.865	337.479
	X11 DM3	149.74	85.88	299.367
	X11 DM4	196.768	89.229	316.633
	X11 DM5	132.751	87.398	234.695
	X12 DM1	133.681	77.538	369.479
	X12 DM2	113.114	61.339	327.432
	X12 DM3	146.394	73.606	337.619
	X13 DM1	136.311	79.166	259.867
	X13 DM2	124.05	77.375	239.555
	X13 DM3	98.365	76.76	221.412
	X13 DM5	133.749	79.275	266.254
	Ctrl1	129.636	61.317	227.782
	Ctrl2	137.867	82.891	230.356
	Ctrl3	113.296	78.633	190.71
	Ctrl4	153.541	74.795	245.27
	X14#1	204.81	60.421	351.262
	X14#2	215.356	62.746	389.595
	X15 DM1	142.429	29.169	380.511
	X15 DM2	122.443	36.706	290.161
	X15 DM3	144.186	23.085	331.475
	X15 DM4	171.901	23.493	356.017
	X15 DM5	172.783	26.654	320.082
	Figure 5C			pooled WT1	pooled WT2	pooled R98S1	pooled R98S 2
			Threonine	59	57	61	61
			Serine	5	5	20	21
			Asparagine	222	214	232	229
			Glycine	89	83	107	105
				Retention Times (min.)	Ser_390 (M0)	Ser_391 (M1)	Ser_392 (M2)	Ser_393 (M3)		Gly_246 (M0)	Gly_247 (M1)	Gly_248 (M2)
				W29	0.7284	0.1042	0.0155	0.1519		0.9282	0.0029	0.069
		data right plus:		W35	0.6606	0.149	0.0296	0.1607		0.9068	0.0013	0.092
	Figure 5D	see raw data Figure 4F		W36	0.7124	0.1076	0.0278	0.1522		0.9086	0.0022	0.0892
				R11	0.4796	0.2263	0.0988	0.1952		0.7488	0.009	0.2422
				R13	0.451	0.2063	0.1022	0.2405		0.6969	0.0112	0.2919
				R35	0.5613	0.1817	0.0816	0.1755		0.7704	0.0046	0.225
	Figure 5E	see raw data Figure 4F
	Figure 5F		WT			WT ser			R98S			R98S ser
			35.47	837030		56.24	1.91829e+06		46.61	1.38145e+06		52.06	1.63095e+06
			36.35	973750		57.78	1.94477e+06		43.17	1.35457e+06		53.96	1.80623e+06
			36.96	1.00448e+06		57.07	1.9833e+06		46.71	1.4565e+06		53.4	1.7871e+06
			34.27	917718		54.33	1.79901e+06		50.59	1.44968e+06		49.64	1.72661e+06
			33.4	804170		55.45	1.81091e+06		51.3	1.68095e+06		50.72	1.79033e+06
			35.1	962639		53.7	1.75376e+06		52.12	1.6026e+06		55.14	1.91791e+06
																	0.0334947
																	0.00124879
			2.91988e-10	3.4504e-09				WT CM	35.2583	1.31053		916631	80102.1
			5.76091e-06	3.20064e-06				WT CM + ser	55.7617	1.57553		1.86834e+06	92506.8
			9.23526e-09	1.0568e-08				R98S CM	51.3367	3.47724		1.57774e+06	128049
			8.96939e-06	5.8968e-05				R98S CM + ser	52.4867	2.07132		1.74142e+06	94720.8
	Figure 5G		incucyte confluency 6-wells/condition
				BM stroma									myeloid cells
								stdev									stdev
				ctrl	serine	glycine		ctrl	serine	glycine			ctrl	serine	glycine		ctrl	serine	glycine
			0	56.4149	56.6226	58.1335		1.9334	2.99027	2.77604			27.3908	27.4953	27.7714		3.62652	1.82463	1.77852
			2	59.944	58.4996	57.3441		1.94679	3.13924	3.60774			28.2914	27.9092	27.2121		3.67969	1.90554	1.96664
			4	60.2612	60.7561	58.2437		1.51381	3.51538	3.79307			28.4976	28.65	27.6584		3.79058	2.14389	1.8257
			6	59.9396	60.4052	57.4552		2.21591	3.59585	3.81658			28.6593	28.7998	27.6134		3.81365	1.98589	1.93757
			8	57.8884	59.7369	55.9279		1.81883	3.43747	3.82116			27.7669	28.5404	26.8124		3.90208	1.96981	2.09874
			10	56.2484	58.9215	53.9634		2.34823	3.53135	3.96098			26.9426	27.5707	26.0438		3.91181	2.16281	1.90298
			12	54.5717	57.7477	51.97		2.418	3.25675	3.72075			25.8248	26.5987	25.1474		4.02318	1.90253	1.80166
			14	52.5968	56.1748	50.152		2.51206	3.39325	4.12466			24.802	25.5196	24.2564		3.7203	1.83005	1.60708
			16	51.5564	54.6268	48.5528		2.58151	3.08616	3.82262			23.7626	24.5589	23.3394		3.68849	1.68636	1.57681
			18	49.3379	52.4953	47.1614		2.52958	3.18075	3.68437			22.7878	23.6204	22.4785		3.56123	1.82659	1.68845
			20	48.2055	50.7603	45.7237		2.96826	3.00766	3.9826			21.913	22.5202	21.653		3.32686	1.6301	1.61752
			22	46.548	48.5199	44.405		2.64464	3.07978	3.87827			20.9737	21.4403	20.9116		3.20492	1.41301	1.66214
			24	45.5901	46.3247	42.9191		3.10818	2.90499	3.62435
			26	44.1318	44.1055	41.7878		3.2587	2.98825	3.69161
			28	42.6438	42.2501	40.5538		2.79458	2.91021	3.73214

## Sheet: Figure 6
	Figure 6A/C
																			pCDK2	PSPH
																RPMI	scr		1	1
																	shPS1		0.598061	0.0538032
																	shPS2		0.36894	0.0218007
																KE37	scr		1	1
																	shPS1		0.15517	0.573989
																	shPS2		0.551686	0.283286
																RPMI	scr		1.00725	1
																	shPS1		0.822134	0.904252
																	shPS2		0.662693	0.267509
																KE37	scr		0.973905	1
																	shPS1		0.411794	0.586364
			Image Name	Channel	Name	Signal	Total	Area	Bkgnd.	Type							shPS2		0.647854	0.426471
		pCDK2	myc psph krk 4.tif	W	13	3120000	9090000	1058	5650	Signal				0.29434	1
			myc psph krk 4.tif	W	14	2130000	8840000	1080	6220	Signal				0.176033	0.598061
			myc psph krk 4.tif	W	15	1390000	9110000	1083	7130	Signal				0.108594	0.36894			1.01035
			myc psph krk 4.tif	W	16	2310000	9910000	816	9310	Signal				0.189344	1			1.37269
			myc psph krk 4.tif	W	18	332000	8200000	816	9640	Signal				0.0293805	0.15517			2.32
			myc psph krk 4.tif	W	19	1640000	7790000	912	6750	Signal				0.104459	0.551686			0.998377
		pCDK2b	myc psph krk 4.tif	W	20	2780000	10300000	1188	6300	Signal				0.231667	1.00725			1.12
			myc psph krk 4.tif	W	21	2080000	8280000	1008	6160	Signal				0.189091	0.822134			2.60604
			myc psph krk 4.tif	W	22	1890000	6970000	1026	4960	Signal				0.152419	0.662693
			myc psph krk 4.tif	W	23	2090000	5530000	1029	3340	Signal				0.180172	0.973905
			myc psph krk 4.tif	W	24	838000	2910000	918	2260	Signal				0.0761818	0.411794
			myc psph krk 4.tif	W	25	1630000	4230000	1260	2070	Signal				0.119853	0.647854
			Image Name	Channel	Name	Signal	Total	Area	Bkgnd.	Type									chemi	fluo
		vinc1	vinc psph krk 5.tif	W	1	10600000	17200000	798	8220	Signal
			vinc psph krk 5.tif	W	2	12100000	18700000	833	7920	Signal									PSPH	PSPH
			vinc psph krk 5.tif	W	3	12800000	21900000	885	10300	Signal								KE37 SCR	1	1
			vinc psph krk 5.tif	W	4	12200000	21800000	810	11900	Signal								KE37 PSPH1	0.387001	0.475455
			vinc psph krk 5.tif	W	5	11300000	20100000	816	10800	Signal								KE37 PSPH2	0.467999	0.381179
			vinc psph krk 5.tif	W	6	15700000	24200000	900	9440	Signal
		vinc2	vinc psph krk 5.tif	W	7	12000000	21100000	867	10500	Signal								DND41 SCR	1	1
			vinc psph krk 5.tif	W	8	11000000	18600000	768	9990	Signal								DND41 PSPH1	0.506591	0.624375
			vinc psph krk 5.tif	W	9	12400000	20700000	840	9820	Signal								DND41 PSPH2	0.540257	0.667046
			vinc psph krk 5.tif	W	10	11600000	20700000	816	11100	Signal
			vinc psph krk 5.tif	W	11	11000000	19800000	882	9920	Signal								RPMI8402 SCR	1	1
			vinc psph krk 5.tif	W	12	13600000	21200000	960	7910	Signal								RPMI8402 PSPH1	0.617058	0.624375
		psph	vinc psph krk 5.tif	W	13	3040000	8120000	893	5680	Signal			3.48684	1				RPMI8402 PSPH2	0.596568	0.667046
			vinc psph krk 5.tif	W	14	2270000	11700000	1357	6960	Signal			0.187603	0.0538032
			vinc psph krk 5.tif	W	15	973000	7450000	867	7470	Signal			0.0760156	0.0218007
			vinc psph krk 5.tif	W	16	2370000	9600000	867	8340	Signal			0.194262	1
			vinc psph krk 5.tif	W	17	1260000	7620000	867	7330	Signal			0.111504	0.573989
			vinc psph krk 5.tif	W	18	864000	6990000	867	7070	Signal			0.0550318	0.283286
		psph2	vinc psph krk 5.tif	W	19	2630000	10400000	867	8980	Signal			0.219167	1
			vinc psph krk 5.tif	W	20	2180000	9720000	867	8700	Signal			0.198182	0.904252
			vinc psph krk 5.tif	W	21	727000	7070000	840	7550	Signal			0.058629	0.267509
			vinc psph krk 5.tif	W	22	2320000	6740000	848	5210	Signal			0.2	1
			vinc psph krk 5.tif	W	23	1290000	4840000	969	3660	Signal			0.117273	0.586364
			vinc psph krk 5.tif	W	24	1160000	4560000	960	3530	Signal			0.0852941	0.426471
		time after TD			PSPH prot
		24h	DND41	scram	1
				shPSPH1	0.911495
				shPSPH2	0.925333
			RPMI8402	scram	1
				shPSPH1	1.0314
				shPSPH2	0.937779
		48h	DND41	scram	1
				shPSPH1	0.847457
				shPSPH2	0.460901
			RPMI8402	scram	1
				shPSPH1	0.862558
				shPSPH2	0.918919
	Figure 6B
			proliferation index																	1	1	1	1
																		0.0107807			0.431714	0.500719
																		0.000606639		0.710308	0.703455	0.788074
			day2-3	day3-6	day6-9	day9-10	day10-14	day14-16
	KE37 SCR		1.01955	1.67228	1.39566	1.28336	4.17537	1.64947			1	1	1	1	1	1				1	1	1		1	1	1	0.02
	KE37 PSPH1		0.881929	0.721948	0.698831	1.12344	4.8924	0.889525			0.865018	0.431714	0.500719	0.875396	1.17173	0.53928		0.030942		0.901363	0.77103	0.668993		0.53928	2	0.720166	0.153577
	KE37 PSPH2		0.724195	1.17638	1.09988	1.39349	4.78042	2.14991			0.710308	0.703455	0.788074	1.08582	1.14491	1.3034		0.00372232		0.881998	0.827623	0.786421			3	0.832014	0.0479395
	DND41 SCR		1.1886	0.869956	1.02528	1.02551	4.58728	2.31755			1	1	1	1	1	1				1	1	1	1			1	0.02
	DND41 PSPH1		1.23457	0.936581	1.00261	0.924355	3.53693	1.55043			1.03867	1.07658	0.977885	0.901363	0.77103	0.668993		0.00175023		0.770778	0.760504	0.524899	0.562122			0.654576	0.129212
	DND41 PSPH2		1.04835	0.835978	0.99009	1.0133	3.79654	1.82257			0.881998	0.960942	0.965676	0.988093	0.827623	0.786421		0.00598065		0.805535	0.754607	0.842097	0.561984			0.741056	0.124656
	RPMI8402 SCR		1.03892	1.6979	1.93771	1.06511	6.53417	2.06246			1	1	1	1	1	1										#DIV/0!	0.02
	RPMI8402 PSPH1		0.973407	1.3087	1.47364	1.20437	3.42978	1.15935			0.936938	0.770778	0.760504	1.13074	0.524899	0.562122										#DIV/0!	#DIV/0!
	RPMI8402 PSPH2		0.927712	1.36772	1.46221	1.05835	5.5024	1.15907			0.892955	0.805535	0.754607	0.993653	0.842097	0.561984										#DIV/0!	#DIV/0!
	growth curves
		0	2	3	6	10	14	16	17
	KE37 SCR	2500000	2.8895e+06	2.94599e+06	4.92654e+06	1.34037e+07	5.59652e+07	9.2313e+07	2.0285e+08
	KE37 PSPH1	2500000	3.33662e+06	2.94266e+06	2.12445e+06	2.14363e+06	1.04875e+07	9.3289e+06	1.69225e+07
	KE37 PSPH2	2500000	2.78278e+06	2.01527e+06	2.37072e+06	3.12768e+06	1.49516e+07	3.21447e+07	6.66562e+07
	DND41 SCR	2500000	3.81005e+06	4.52864e+06	3.93972e+06	3.99244e+06	1.83145e+07	4.24448e+07	1.16946e+08
	DND41 PSPH1	2500000	3.77516e+06	4.66069e+06	4.36511e+06	3.94317e+06	1.39467e+07	2.16233e+07	4.77691e+07
	DND41 PSPH2	2500000	3.9214e+06	4.11099e+06	3.43669e+06	3.09443e+06	1.17481e+07	2.14118e+07	4.25499e+07
	RPMI8402 SCR	2500000	3.10197e+06	3.22271e+06	5.47183e+06	7.90742e+06	5.16684e+07	1.06564e+08	2.18164e+08
	RPMI8402 PSPH1	2500000	3.54719e+06	3.45286e+06	4.51877e+06	4.95392e+06	1.69909e+07	1.96984e+07	3.75392e+07
	RPMI8402 PSPH2	2500000	3.2929e+06	3.05486e+06	4.17819e+06	4.21929e+06	2.32162e+07	2.69091e+07	6.98585e+07
		APOPTOSIS
		day6	day7	day8	stdev
	KE37 SCR	24.9	32.7	38.4	6.77717
	KE37 PSPH1	42.6	48.2	48.2	3.23316
	KE37 PSPH2	44.2	50.9	49.5	3.53412
	DND41 SCR	6.89	9	11.8	2.46307
	DND41 PSPH1	9.95	12.4	15.2	2.62694
	DND41 PSPH2	9.37	13.4	16	3.3406
																			all			PI cell cycle G1
	RPMI8402 SCR	15.8	22.4	22.3	3.78197													1	1.02143			1.01905
	RPMI8402 PSPH1	15.7	20.5	18.9	2.44404													1	1			1
	RPMI8402 PSPH2	18.2	23.7	24.8	3.53601													1	1			1.0125
																		1	0.988889
																		1	0.980435					cycling cells
Figure 6D				4h	6h		24h	48h		sample 24/8	relative							1	1			1.24468		KE37
				BRDU	BRDU		BRDU	BDRU	PI	PI	cycling cells				cycling cells			1	1.00492			1.33333
		KE37	scram							28.2	71.8				62.9	1	1	1	0.997222			1.035
			shPS1							35.1	64.9				57.3	0.91097	1.24468	1	1
			shPS2							40.6	59.4				57.4	0.91256	1.43972	2	0.901389
		RPMI8402	scram	28.6	20		46.3	71.2	42.8		1.02143	1	1	0.988889		1.01905		2	0.705			1.43972
			shPS1	17.3	14.1		37.1	59.5	56		0.617857	0.705	0.801296	0.826389		1.33333		2	0.801296			1.11905
			shPS2	19.7	15.3		28.9	59.5	47		0.703571	0.765	0.62419	0.826389		1.11905		2	0.826389			1.095
		DND41	scram	45.1	22.2		61.3	80.7		40.5	0.980435	1	1.00492	1			1.0125	2	0.95045
			shPS1	49.6	21.1		55.7	74.5		41.4	1.07826	0.95045	0.913115	0.923172			1.035	2	0.913115
			shPS2	41.9	17.9		53	73.9		43.8	0.91087	0.806306	0.868852	0.915737			1.095	2	0.923172
																		2	0.91097
																		3	0.703571
																		3	0.765
																		3	0.91087
																		3	0.826389
																		3	0.825
																		3	0.806306
																		3	0.868852
																		3	0.915737
																		3	0.91256
Figure 6E
			Baseline NAD(P)H		Baseline + Formate		formate only	ratio formate/total	ratio cor prot	protein OD bradford	corrected prot	baseline	formate only	formate + baseline		ratio formate/baseline	ratio
	KE37	scram	0.652988	0.51971	0.660508	0.52723	0.00752024	0.0142637	0.0427269	0.623834	0.333834	1.95602	0.0225269	1.57932		0.0144701	0.0433451
		shPSPH#1	0.658627	0.525349	0.645501	0.512223	-0.013126	-0.0256255	-0.0749067	0.632098	0.342098	1.92526	-0.038369	1.4973		-0.0249852	-0.0730352
		shPSPH#2	0.584784	0.451506	0.590027	0.456749	0.00524299	0.0114789	0.0287436	0.689355	0.399355	1.46432	0.0131286	1.14372		0.0116122	0.0290774
	DND41	scram	0.559149	0.425871	0.562546	0.429268	0.00339687	0.00791316	0.0234323	0.627704	0.337704	1.65574	0.0100587	1.27114		0.00797628	0.0236192
		shPSPH#1	0.543108	0.40983	0.52909	0.395812	-0.0140182	-0.0354164	-0.105058	0.627113	0.337113	1.61106	-0.0415832	1.17412		-0.034205	-0.101464
		shPSPH#2	0.647533	0.514255	0.62862	0.495342	-0.0189129	-0.0381816	-0.109367	0.639113	0.349113	1.85479	-0.0541742	1.41886		-0.0367773	-0.105345
	RPMI8402	scram	0.496656	0.363378	0.542445	0.409166	0.0457884	0.111907	0.333345	0.625708	0.335708	1.47943	0.136394	1.21882		0.126008	0.375349
		shPSPH#1	0.566377	0.433098	0.591841	0.458563	0.0254641	0.0555304	0.160485	0.636017	0.346017	1.63685	0.0735922	1.32526		0.0587953	0.16992
		shPSPH#2	0.486752	0.353474	0.490123	0.356845	0.00337111	0.00944698	0.0277716	0.630167	0.340167	1.43092	0.00991015	1.04903		0.00953707	0.0280364
	X12	scram	0.724356	0.591077	0.757883	0.624605	0.0335274	0.0536778	0.134029	0.690492	0.400492	1.80866	0.0837155	1.55959		0.0567225	0.141632
		shPSPH#1	0.736292	0.603014	0.764903	0.631625	0.0286111	0.0452976	0.106038	0.717182	0.427182	1.7236	0.0669763	1.47859		0.0474468	0.111069
		shPSPH#2	0.834376	0.701098	0.843942	0.710664	0.00956644	0.0134613	0.0318421	0.712751	0.422751	1.97368	0.022629	1.68105		0.0136449	0.0322766
Figure 6F
														OPP	groups
												KE37	scram	0.967677	1	0.967677
				OPP 48h									shPS1	0.882828	1	0.992857
		KE37	scram	47.9									shPS2	0.892929	1	1
			shPS1	43.7								RPMI8402	scram	0.992857
			shPS2	44.2									shPS1	0.917143	2	0.882828
		RPMI8402	scram	69.5									shPS2	0.97	2	0.917143
			shPS1	64.2								DND41	scram	1	2	0.916667
			shPS2	67.9									shPS1	0.916667
		DND41	scram	80.4									shPS2	0.912935	3	0.892929
			shPS1	73.7											3	0.97
			shPS2	73.4											3	0.912935

## Sheet: Figure 7
	Figure 7B/C/D					KE37
						spleen weights	Spleen mCherry	BM mCherry
					scr1	0.39
					scr2	0.7	83	46
					scr3	0.59	64	47
					scr4	0.72	75	71
					scr5	0.66	63	66
					shPSPH1A	0.09	9	2
					shPSPH1B	0.51	9	40
					shPSPH1C	1.12	2	1
					shPSPH1D	0.86	4	2
					shPSPH2A	0.2	40	9
					shPSPH2B	0.18	11	1
					shPSPH2C	0.54	3	24
					shPSPH2D	0.21	22	31
