# Supplementary material for: Translatome analysis reveals altered serine and glycine metabolism in T-cell acute lymphoblastic leukemia cells
Source: Nat Commun. 2019 Jun 11;10:2542. doi: 10.1038/s41467-019-10508-2 (PMC6559966; doi:10.1038/s41467-019-10508-2)
Supplement: Supplementary file 16 — Source Data [file 41467_2019_10508_MOESM16_ESM.zip › SourceData_SupplementaryFigures.xlsx]

## Sheet: Figure S5
	Left panel: Psph mRNA expression measured by total mRNA sequencing (dataset associated with ribosome footprinting)
	Sample	WT28	WT29	WT36	R98S11	R98S13	R98S35
	Normalized counts	64.4492	67.6326	46.2349	527.118	511.855	407.491
	Middle panel: Psph translational efficiency (TE) based on ribosome footprinting.
	Note that the graph shows TE. RPF and mRNA normalized counts (from DESeq) are shown here only to demonstrate how TE was calculated
		R98S11	R98S13	R98S35
	RPF counts	381.835	425.763	248.53
	mRNA counts	527.118	511.855	407.491
	TE (RPF/mRNA)	0.724384	0.831804	0.609902
	avg TE R98S	0.72203
	sd TE R98S	0.11097
		WT28	WT29	WT36
	RPF counts	12.4189	26.028	11.8598
	mRNA counts	64.4492	67.6326	46.2349
	TE (RPF/mRNA)	0.192693	0.384843	0.256511
	avg TE WT	0.278016
	sd TE WT	0.0978635
	Right panel: Psph protein expression (based on quantitative mass spectrometry)
	Sample	WT28	WT29	WT36	R98S11	R98S13	R98S35
	Normalized total spectra	3.3873	3	2.5	11.209	15.903	14.454

## Sheet: Figure S6
	Ba/F3
									HPRT		PSPH
	19.58	19.38	18.96	19.81	18.89	19	wk2 clones	WT#28	19.59	0.0264575	27.0967	0.132035
	19.57	19.4	18.83	19.78	18.88	19.2		WT#29	19.4467	0.0986577	26.8067	0.215019
	19.62	19.56	18.83	19.65	19.02	19.13		WT#36	18.8733	0.0750555	26.4567	0.312623
								R98S #11	19.7467	0.085049	25.1833	0.111505
								R98S #13	18.93	0.0781025	23.3033	0.0351188
								R98S#35	19.11	0.101489	24.7767	0.061101
	19.38	20.73	19.79	19.67	20.82	19.93
	19.53	20.74	19.83	19.75	20.81	19.9
	19.65	20.75	19.85	19.71	20.86	20.05
	26.98	26.57	26.41	25.31	23.3	24.71	wk1 clones	WT#28	19.52	0.135277	28.3633	0.0737111
	27.07	26.86	26.17	25.14	23.27	24.79		WT#29	20.74	0.01	29.64	0.112694
	27.24	26.99	26.79	25.1	23.34	24.83		WT#36	19.8233	0.0305505	28.31	0.0458258
								R98S #11	19.71	0.04	26.86	0.130767
								R98S #13	20.83	0.0264575	25.8433	0.064291
								R98S#35	19.96	0.0793725	26.0867	0.0776745
	28.42	29.77	28.36	26.92	25.77	26
	28.28	29.57	28.3	26.71	25.89	26.11
	28.39	29.58	28.27	26.95	25.87	26.15
	Jurkat		RPL10 WT					RPL10 R98S
			1	2	3	4		1	2	3	4
		GAPDH	27.7684	28.11	27.4672	27.1962		27.1962	27.3946	27.2057	27.493
		PSPH	39.068	38.6958	37.5784	37.1483		37.1483	37.2376	36.7356	37.7371

## Sheet: Figure S7
Ba/F3	RPL10		HPRT CT	stdev			PSPH CT
	W28	3	19.5536	0.0601458			28.0516	0.17597
		4	19.1018	0.0763834			26.8583	0.0808742
		5	18.9959	0.0913928			26.6371	0.113606
		6	19.2885	0.0505274			26.8608	0.0695656
		7	19.4837	0.0762431			26.8001	0.0854517
		8	20.3572	0.0214524			27.93	0.094654
		9	20.9884	0.069345			28.0709	0.0419565
		10	21.1438	0.0945702			28.4861	0.0472175
		11	21.7351	0.106754			29.2756	0.0705197
		12	21.0884	0.112189			28.6358	0.0486061
	RPL10
	R11	3	19.0353	0.0332472			24.1495	0.0370098
		4	18.6931	0.0288883			24.1738	0.0494829
		5	18.6717	0.0523203			24.1196	0.0643529
		6	19.194	0.0659572			24.3692	0.0558515
		7	19.2208	0.0489911			24.8942	0.0358026
		8	20.1831	0.0402865			26.0198	0.0951732
		9	20.2539	0.0259218			26.4149	0.0587257
		10	21.0823	0.0237608			26.9956	0.0414451
		11	21.2173	0.0843227			27.0057	0.0903431
		12	21.404	0.0800165			27.0444	0.152296
	RPL10		HPRT CT				PSPH CT
	W29	3	19.0469	0.0495251			27.3002	0.042834
		4	19.1865	0.0370396			27.0215	0.0898754
		5	18.6651	0.0591675			26.1669	0.0693995
		6	19.35	0.0923755			26.4607	0.159786
		7	19.2668	0.080765			26.6052	0.0940047
		8	27.9721	0.0487256			35.4411	0.415375
		9	20.2652	0.0537988			28.0902	0.0673641
		10	20.9575	0.0944368			28.4822	0.0167149
		11	20.9966	0.0505373			28.606	0.0540506
		12	21.4118	0.0263414			29.2427	0.0574376
	RPL10
	R13	3	18.9834	0.0469438			24.5136	0.0872678
		4	19.2476	0.0652306			24.5992	0.0904214
		5	19.5047	0.0673264			24.983	0.0569981
		6	20.0535	0.0336102			25.4799	0.0183724
		7	19.8783	0.0468724			25.2762	0.0269624
		8	20.6282	0.0344211			26.4343	0.0450465
		9	27.8251	0.100791			33.2276	0.0339612
		10	21.4745	0.0754914			27.1871	0.0839803
		11	21.1302	0.0474415			26.9827	0.0716866
		12	21.3335	0.0813143			26.7877	0.107763
	RPL10		HPRT CT				PSPH CT
	W36	3	18.608	0.0600767			27.373	0.0813752
		4	18.7219	0.0249842			26.9413	0.0303223
		5	18.5083	0.0440635			26.1642	0.06927
		6	19.0499	0.039747			26.2535	0.0448843
		7	19.1	0.0403661			26.6746	0.0825614
		8	19.9272	0.0657858			28.0947	0.0743047
		9	19.8681	0.0628088			27.5815	0.069082
		10	20.3913	0.0280833			28.4544	0.0760893
		11	20.4167	0.0386848			28.1525	0.024162
		12	19.9494	0.0344278			28.2244	0.0569165
	RPL10
	R35	3	18.6043	0.0131502			23.9875	0.0860741
		4	18.8515	0.0573207			24.2832	0.0233076
		5	18.8637	0.0145028			24.4124	0.0130574
		6	20.1948	0.0247078			25.4184	0.031725
		7	19.5318	0.0107321			25.1475	0.021063
		8	20.2642	0.0191387			26.4232	0.0700533
		9	21.084	0.0272937			27.2363	0.0783608
		10	21.2893	0.057379			27.4253	0.062175
		11	20.903	0.0313723			26.9344	0.0750488
		12	21.1844	0.026615			27.034	0.0287886

## Sheet: Figure S9
	Retention Times (min.)	Ser_390 (M0)	Ser_391 (M1)	Ser_392 (M2)	Ser_393 (M3)		Gly_246 (M0)	Gly_247 (M1)	Gly_248 (M2)
Jurkat	W141A	0.5678	0.1829	0.0518	0.1975		0.7849	0.0167	0.1985
	W141B	0.5766	0.1685	0.0705	0.1844		0.7861	0.0147	0.1992
	W141C	0.5818	0.1452	0.0633	0.2097		0.786	0.0179	0.196
	Rg85A	0.4901	0.1834	0.0871	0.2394		0.7392	0.0265	0.2344
	Rg85B	0.5429	0.1994	0.0553	0.2024		0.7507	0.0254	0.2239
	Rg85C	0.4903	0.196	0.0914	0.2223		0.7401	0.0249	0.2349

## Sheet: Figure S10
	Mass Isotopomer Fractional Abundances
	Isotopomer	48-W36	48-W0	48-WE	48-WR	48-W5	48-WT	48-R11	48-R13	48-RT	48-RR	48-RH
	CMP_322 (M0)	0.244601	0.247666	0.247401	0.261141	0.311403	0.248116	0.311929	0.267744	0.22484	0.335028	0.255363
	CMP_323 (M1)	0	0	0	0	0	0	0	0	0	0	0
	CMP_324 (M2)	0.00336958	0.00294559	0.00370291	0.00368804	0.00388762	0.00761226	0.00654556	0.00307183	0.00429766	0.00317691	0.0046141
	CMP_325 (M3)	0.0061382	0.00517069	0.00692608	0.00578333	0.00725141	0.00867791	0.00832205	0.00650495	0.00652871	0.00621605	0.00837585
	CMP_326 (M4)	0.0229	0.019608	0.0243556	0.0244594	0.0220912	0.0231482	0.0254581	0.0209319	0.0238215	0.0196342	0.0255328
	CMP_327 (M5)	0.252191	0.228627	0.276217	0.303749	0.266638	0.221426	0.243345	0.19991	0.202465	0.226152	0.215072
	CMP_328 (M6)	0.0695493	0.0692064	0.0639244	0.0681124	0.0620531	0.0673308	0.0699415	0.0714918	0.0725518	0.0647819	0.0760854
	CMP_329 (M7)	0.191908	0.191738	0.186208	0.170244	0.162664	0.207868	0.178268	0.201692	0.225332	0.170329	0.205086
	CMP_330 (M8)	0.208236	0.232645	0.191265	0.162823	0.164011	0.21582	0.156192	0.226657	0.239962	0.174597	0.209723
	CMP_331 (M9)	0.00110683	0.00239203	0	0	0	0	0	0.00199689	0.0002025	8.45235e-05	0.000147835
	UMP_323 (M0)	0.132431	0.0914076	0.145042	0.141012	0.176049	0.126194	0.179939	0.0962582	0.101414	0.143783	0.0894762
	UMP_324 (M1)	0	0	0	0	0	0	0	0	0	0	0
	UMP_325 (M2)	0.00436236	0.00326289	0.00492093	0.00506976	0.00545453	0.00605836	0.00861859	0.00437502	0.00536234	0.00547587	0.00694455
	UMP_326 (M3)	0.00755577	0.00561188	0.00814375	0.00728074	0.00826572	0.00874961	0.0105218	0.00804436	0.00764488	0.00857841	0.0108993
	UMP_327 (M4)	0.0254806	0.020346	0.0273849	0.0275641	0.0274921	0.0280171	0.0337005	0.0249807	0.0265482	0.0260668	0.0315713
	UMP_328 (M5)	0.215148	0.18802	0.23246	0.261418	0.245196	0.200322	0.248062	0.174053	0.179096	0.214677	0.186399
	UMP_329 (M6)	0.0872632	0.087946	0.0853049	0.0850197	0.0774003	0.0833087	0.0917952	0.0928638	0.086274	0.0891108	0.101619
	UMP_330 (M7)	0.23321	0.248944	0.227157	0.219578	0.211769	0.248531	0.218235	0.263279	0.266369	0.232221	0.263186
	UMP_331 (M8)	0.288788	0.344806	0.265457	0.249778	0.244721	0.294135	0.208723	0.328565	0.321228	0.275518	0.304579
	UMP_332 (M9)	0.00576125	0.0096564	0.00412924	0.00327935	0.00365274	0.00468452	0.000405461	0.00758151	0.00606467	0.00456968	0.00532578
	GMP_362 (M0)	0.11073	0.105962	0.151875	0.16971	0.204968	0.177291	0.15287	0.118097	0.116921	0.145529	0.143364
	GMP_363 (M1)	0	0	0	0	0	0	0	0	0	0	0
	GMP_364 (M2)	0.0188805	0.00770724	0.0219587	0.0216325	0.0192987	0.0213718	0.0216468	0.0138094	0.0246944	0.0132416	0.0142194
	GMP_365 (M3)	0.0185115	0.0108681	0.0205065	0.0186952	0.0200891	0.0184022	0.0225974	0.0175258	0.0192707	0.0162603	0.0201433
	GMP_366 (M4)	0.054883	0.0306206	0.0601009	0.0595927	0.0522308	0.0566364	0.053466	0.0425653	0.0619894	0.0401273	0.0447278
	GMP_367 (M5)	0.45446	0.262439	0.575314	0.578127	0.555695	0.555821	0.372742	0.314077	0.523008	0.307994	0.295066
	GMP_368 (M6)	0.155964	0.197873	0.121221	0.115791	0.107811	0.119224	0.193291	0.193112	0.158666	0.194326	0.185555
	GMP_369 (M7)	0.0881771	0.17031	0.0314671	0.0257141	0.0268255	0.0334711	0.10779	0.146783	0.061366	0.140876	0.144342
	GMP_370 (M8)	0.0557328	0.124648	0.00799384	0.00486076	0.00598197	0.00760969	0.0575048	0.0986583	0.0200068	0.0911082	0.09629
	GMP_371 (M9)	0.0374382	0.0888986	0.00203251	0.0011397	0.00128815	0.00142785	0.0180927	0.055197	0.00787269	0.0505368	0.0562931
	GMP_372 (M10)	0.00522325	0.000673376	0.00753052	0.00473672	0.00581105	0.00874427	0	0.000174096	0.00620505	0	0
	TMP_321 (M0)	0.181623	0.120577	0.210952	0.237267	0.285911	0.212833	0.191552	0.161986	0.119945	0.214388	0.140998
	TMP_322 (M1)	0.0385425	0.0541807	0.0154557	0.0119965	0.00921207	0.0130941	0.039604	0.0509916	0.0351604	0.0423843	0.0588107
	TMP_323 (M2)	0.000512924	0.000105871	0.00170442	0.00154278	0.00255499	0.00213569	0.00143361	0	0.00324755	0	0.000789052
	TMP_324 (M3)	0.00444201	0.00382763	0.00461672	0.00521605	0.00553696	0.00565462	0.00767063	0.00513433	0.00534937	0.00549115	0.00652728
	TMP_325 (M4)	0.0155442	0.0104837	0.0190246	0.0198117	0.0203474	0.0189494	0.0199315	0.0136111	0.0171375	0.0137367	0.0157306
	TMP_326 (M5)	0.187645	0.106064	0.263456	0.286768	0.257735	0.210393	0.167958	0.114245	0.164344	0.12172	0.112908
	TMP_327 (M6)	0.1561	0.179712	0.126564	0.12341	0.108427	0.108737	0.169172	0.156636	0.139541	0.166175	0.177974
	TMP_328 (M7)	0.139558	0.128669	0.149816	0.139399	0.136409	0.181167	0.146393	0.13773	0.178435	0.122449	0.132165
	TMP_329 (M8)	0.187085	0.226694	0.166712	0.143079	0.144443	0.203045	0.181561	0.222225	0.242044	0.194629	0.216452
	TMP_330 (M9)	0.0889463	0.167157	0.0416983	0.0315092	0.0294246	0.0439915	0.0747246	0.13606	0.0947957	0.11857	0.137056
	TMP_331 (M10)	0	0.00252925	0	0	0	0	0	0.00138231	0	0.000456031	0.000587933
	AMP_346 (M0)	0.0583845	0.0568597	0.0734294	0.074005	0.0960508	0.083393	0.0780567	0.0651513	0.0666541	0.0758324	0.0814156
	AMP_347 (M1)	0.000593746	0	0.00145685	0.00128457	0.000240676	0.000973796	0.00112491	0	0.000749889	6.32848e-05	0
	AMP_348 (M2)	0.0188753	0.0064861	0.0265248	0.0278492	0.0275752	0.0275115	0.0224772	0.0112508	0.0238487	0.0136155	0.012891
	AMP_349 (M3)	0.0184302	0.0103756	0.0223956	0.0224329	0.0218978	0.0214485	0.0249792	0.0158094	0.0208272	0.0173648	0.0191222
	AMP_350 (M4)	0.0551664	0.0270729	0.0701868	0.0709877	0.0675727	0.0678031	0.0553304	0.038665	0.06191	0.0412608	0.043116
	AMP_351 (M5)	0.433877	0.222358	0.573971	0.596152	0.575194	0.582479	0.36867	0.269772	0.514741	0.295739	0.262802
	AMP_352 (M6)	0.1909	0.212753	0.172125	0.162437	0.158108	0.160922	0.224469	0.221016	0.2001	0.213563	0.212157
	AMP_353 (M7)	0.108438	0.198518	0.0465448	0.0370438	0.0425077	0.0440631	0.129722	0.179636	0.0773392	0.165833	0.173623
	AMP_354 (M8)	0.0671984	0.151773	0.0116048	0.00685847	0.0097031	0.0103227	0.071884	0.125019	0.0254294	0.11172	0.121231
	AMP_355 (M9)	0.0480351	0.112757	0.00176124	0.000947249	0.00112958	0.00108349	0.0232875	0.0734743	0.00839995	0.0650079	0.0736418
	AMP_356 (M10)	0.000100435	0.00104766	0	1.75235e-06	2.03233e-05	0	0	0.000205759	0	0	0
	Glycine_74 (M0)	0.921958	0.78169	0.92513	0.996369	0.862463	0.39045	0.512286	0.418893	0.574053	0.779894	0.480803
	Glycine_75 (M1)	0	0.0139806	0	0	0	0	0	0.00630501	0	0.0130732	0.0122148
	Glycine_76 (M2)	0.0780418	0.204329	0.0748695	0.00363074	0.137537	0.60955	0.487714	0.574802	0.425947	0.207032	0.506982
	CDP_402 (M0)	0.25194	0.22036	0.250328	0.261676	0.277198	0.262865	0.318856	0.274964	0.235158	0.313745	0.248835
	CDP_403 (M1)	0	0	0	0	0	0	0	0	0	0	0
	CDP_404 (M2)	0.00411531	0.00321054	0.00449463	0.00410352	0.00510942	0.00459411	0.0068138	0.0036943	0.00436713	0.00436894	0.00553147
	CDP_405 (M3)	0.00573625	0.0048805	0.00630851	0.0056751	0.00682416	0.00674071	0.00758993	0.00594117	0.00611388	0.00607266	0.0083395
	CDP_406 (M4)	0.0228001	0.0197711	0.0243701	0.0246512	0.0247822	0.0231245	0.0256457	0.0202234	0.0226753	0.0207358	0.0259689
	CDP_407 (M5)	0.247989	0.226776	0.268085	0.297815	0.258843	0.231924	0.238755	0.197821	0.20427	0.228445	0.213259
	CDP_408 (M6)	0.0712279	0.0731788	0.0702168	0.0698485	0.0669812	0.0657298	0.0741789	0.0710892	0.0711066	0.0685244	0.0780974
	CDP_409 (M7)	0.187004	0.199508	0.182625	0.167934	0.174691	0.195597	0.173208	0.19889	0.218047	0.174831	0.204226
	CDP_410 (M8)	0.206171	0.246869	0.191482	0.166805	0.183369	0.207049	0.154845	0.223902	0.235412	0.181825	0.213396
	CDP_411 (M9)	0.00301483	0.0054454	0.00208933	0.00149118	0.0022017	0.00237652	0.000107008	0.00347498	0.00284899	0.00145336	0.00234633
	GDP_442 (M0)	0.0977819	0.095503	0.115591	0.122284	0.123967	0.132769	0.139514	0.103857	0.108864	0.134994	0.130885
	GDP_443 (M1)	0	0	0.000350995	0	0	0	0.000114519	0	0	0	0
	GDP_444 (M2)	0.0197963	0.00757457	0.0257872	0.0268549	0.027595	0.026281	0.0223032	0.0139633	0.0244175	0.0138149	0.0143309
	GDP_445 (M3)	0.0179256	0.0110744	0.0212208	0.0209127	0.0223369	0.0220302	0.023417	0.0170495	0.0191962	0.0165108	0.019399
	GDP_446 (M4)	0.0552371	0.0295482	0.0677057	0.069231	0.0665892	0.0646591	0.0533225	0.0429884	0.0612731	0.0400021	0.0440858
	GDP_447 (M5)	0.456192	0.247366	0.584723	0.59498	0.588569	0.574914	0.374433	0.306905	0.528452	0.299019	0.285192
	GDP_448 (M6)	0.159956	0.200261	0.138164	0.129633	0.128309	0.132655	0.197747	0.199846	0.166785	0.197785	0.193248
	GDP_449 (M7)	0.092931	0.179181	0.0366042	0.0295785	0.0344049	0.0377421	0.110058	0.152957	0.0637496	0.146071	0.148987
	GDP_450 (M8)	0.0593447	0.131253	0.00847451	0.00594866	0.00740876	0.00798843	0.0597625	0.103661	0.0202238	0.096843	0.102675
	GDP_451 (M9)	0.0403593	0.0967464	0.00137887	0.000577216	0.000820465	0.000961301	0.0193283	0.0580374	0.00703837	0.0545689	0.0609198
	GDP_452 (M10)	0.000476349	0.00149289	0	0	0	0	0	0.000735363	0	0.000392725	0.000277309
	UDP_403 (M0)	0.135193	0.0926017	0.145116	0.141651	0.156176	0.125687	0.187653	0.0994755	0.105637	0.147749	0.0907983
	UDP_404 (M1)	0	0	0	0	0	0	0	0	0	0	0
	UDP_405 (M2)	0.00506205	0.0036388	0.00560024	0.00548144	0.00646989	0.00654946	0.00939768	0.00511687	0.0059114	0.00591338	0.00721539
	UDP_406 (M3)	0.00746666	0.00586747	0.00855665	0.00741776	0.00841995	0.00898447	0.0103275	0.00770034	0.00809574	0.00874099	0.0113124
	UDP_407 (M4)	0.0253296	0.0209291	0.027357	0.0276797	0.0282654	0.0276548	0.033209	0.0248608	0.0263418	0.0258668	0.0319794
	UDP_408 (M5)	0.216061	0.189335	0.231642	0.26001	0.227476	0.197282	0.247784	0.176437	0.178129	0.217514	0.187091
	UDP_409 (M6)	0.0865569	0.0884869	0.0859998	0.0846889	0.0832805	0.0854396	0.0907864	0.0940592	0.0859375	0.0879044	0.102463
	UDP_410 (M7)	0.231913	0.248496	0.226049	0.218818	0.222873	0.250667	0.21578	0.25941	0.264013	0.229643	0.263171
	UDP_411 (M8)	0.2858	0.340116	0.264673	0.249704	0.261723	0.292213	0.203504	0.324266	0.318724	0.271198	0.299962
	UDP_412 (M9)	0.0066179	0.0105296	0.00500625	0.00454932	0.00531621	0.00552359	0.00155925	0.00867369	0.00721038	0.00547087	0.00600725
	ADP_426 (M0)	0.0514347	0.0498442	0.0662124	0.0676284	0.0740101	0.0755113	0.0705082	0.0622249	0.0611092	0.0705287	0.0732003
	ADP_427 (M1)	0.000456104	0	0.00162199	0	0.000810079	0.000234958	0.000925213	0	0	0	0.00022558
	ADP_428 (M2)	0.0191238	0.00479656	0.0257701	0.0281693	0.0287925	0.0271915	0.0223906	0.0109974	0.0232718	0.0122585	0.0115285
	ADP_429 (M3)	0.0172374	0.00954176	0.0227336	0.0221035	0.020746	0.0207403	0.0247171	0.0136109	0.0186362	0.0164908	0.018328
	ADP_430 (M4)	0.0542606	0.0264479	0.0705601	0.0722971	0.0672239	0.0682002	0.0558139	0.0379026	0.0633015	0.0389287	0.0443451
	ADP_431 (M5)	0.433706	0.225817	0.590809	0.611996	0.608447	0.599869	0.373973	0.271524	0.527555	0.298387	0.266849
	ADP_432 (M6)	0.18803	0.213919	0.167617	0.157062	0.149779	0.156102	0.225684	0.222868	0.198811	0.216634	0.216988
	ADP_433 (M7)	0.113498	0.200984	0.0440884	0.0338174	0.041141	0.0426614	0.131307	0.179741	0.0748001	0.167046	0.168705
	ADP_434 (M8)	0.0703379	0.152991	0.00974902	0.00692705	0.00905005	0.00948913	0.0706784	0.126957	0.0247443	0.113416	0.125457
	ADP_435 (M9)	0.0519164	0.115335	0.000838463	0	0	0	0.0240032	0.0741735	0.00777022	0.0663098	0.0743737
	ADP_436 (M10)	0	0.000323581	0	0	0	0	0	0	0	0	0
	TDP_481 (M0)	0.126896	0.0941191	0.134701	0.148258	0.180578	0.148447	0.161991	0.146967	0.0956648	0.153493	0.116876
	TDP_482 (M1)	0.0464667	0.0564519	0.0140107	0.013742	0.0048155	0	0.0330942	0.0479874	0.0385488	0.0416708	0.0598049
	TDP_483 (M2)	0	0	0	0	0	0	0	0	0	0	0
	TDP_484 (M3)	4.10068e-05	0.000287943	0	0	0.00124922	0	0.00133388	0	0.00162249	0	0.000778237
	TDP_485 (M4)	0.0127479	0.00451004	0.0143676	0.0169794	0.0124592	0.0182164	0.0195884	0.00853359	0.0151283	0.00266722	0.00563382
	TDP_486 (M5)	0.16545	0.107644	0.257446	0.285493	0.248617	0.219994	0.177172	0.110213	0.156562	0.118715	0.116257
	TDP_487 (M6)	0.158843	0.181941	0.14429	0.144496	0.134397	0.110857	0.171589	0.155373	0.139984	0.178089	0.181977
	TDP_488 (M7)	0.153609	0.127358	0.176974	0.165029	0.176742	0.215448	0.153958	0.15042	0.187786	0.136967	0.141284
	TDP_489 (M8)	0.21808	0.24103	0.207102	0.18192	0.19517	0.235106	0.199938	0.232762	0.262803	0.225908	0.227627
	TDP_490 (M9)	0.117868	0.186658	0.0511083	0.0440819	0.0459717	0.0519309	0.0813352	0.147745	0.1019	0.142488	0.149763
	TDP_491 (M10)	0	0	0	0	0	0	0	0	0	0	0
	CTP_482 (M0)	0.244499	0.214629	0.238033	0.256041	0.266168	0.240528	0.313662	0.274337	0.222573	0.307214	0.232267
	CTP_483 (M1)	0	0	0	0	0	0	0	0	0	0	0
	CTP_484 (M2)	0.00385564	0.00219666	0.00261116	0.00244088	0.00434997	0.000366956	0.00625489	0.00182652	0.00207653	0.00184123	0.00333004
	CTP_485 (M3)	0.00428646	0.0037846	0.00442887	0.00415278	0.00587218	0.00239303	0.00572663	0.00421332	0.00352913	0.00332684	0.00516246
	CTP_486 (M4)	0.0225087	0.0182891	0.0228924	0.0227058	0.0218002	0.0179792	0.0250781	0.0186249	0.0211355	0.0173007	0.0238377
	CTP_487 (M5)	0.253767	0.225246	0.268018	0.294958	0.257712	0.217229	0.239027	0.193317	0.206769	0.233664	0.226411
	CTP_488 (M6)	0.0704959	0.0739406	0.075509	0.0699689	0.0706401	0.0714907	0.0785811	0.0707586	0.0770003	0.0724762	0.081866
	CTP_489 (M7)	0.187578	0.205389	0.193583	0.174897	0.178563	0.209231	0.172092	0.208135	0.220402	0.176232	0.207604
	CTP_490 (M8)	0.209358	0.251702	0.192065	0.174547	0.193193	0.240782	0.159579	0.225749	0.243262	0.187944	0.218872
	CTP_491 (M9)	0.00365169	0.00482341	0.00285936	0.000289175	0.00170183	0	0	0.0030385	0.00325203	0	0.000649986
	GTP_522 (M0)	0.0859301	0.0887827	0.102359	0.106824	0.0949002	0.115062	0.128388	0.0965262	0.107418	0.124137	0.119579
	GTP_523 (M1)	0	0	0	0	0	0	0	0	0	0	0
	GTP_524 (M2)	0.0188813	0.00519352	0.0276487	0.0269918	0.0289454	0.0271738	0.0206429	0.0131771	0.0246023	0.01186	0.0132551
	GTP_525 (M3)	0.0178478	0.00824421	0.0203695	0.0189452	0.0214643	0.0174487	0.0239144	0.0156194	0.017264	0.0151492	0.0186881
	GTP_526 (M4)	0.0558708	0.0290537	0.0701495	0.0714467	0.0686708	0.0653431	0.0542452	0.0406889	0.0606934	0.0392559	0.0431686
	GTP_527 (M5)	0.447911	0.245931	0.591936	0.608123	0.606573	0.591567	0.377581	0.308975	0.52918	0.305038	0.286676
	GTP_528 (M6)	0.16124	0.204923	0.137372	0.135494	0.136588	0.142901	0.202951	0.204033	0.167649	0.200383	0.197559
	GTP_529 (M7)	0.102207	0.181412	0.0396424	0.0272422	0.0379166	0.0358836	0.111536	0.154472	0.0668387	0.148529	0.154497
	GTP_530 (M8)	0.0659145	0.134437	0.00965641	0.00493281	0.00494151	0.00462131	0.0608654	0.10812	0.020681	0.0988439	0.105928
	GTP_531 (M9)	0.0441978	0.102022	0.000867185	0	0	0	0.0198762	0.0583887	0.00567343	0.0568033	0.0606481
	GTP_532 (M10)	0	0	0	0	0	0	0	0	0	0	0
	UTP_483 (M0)	0.133557	0.0915224	0.144246	0.136882	0.152265	0.120827	0.179771	0.0976673	0.102851	0.13667	0.0876996
	UTP_484 (M1)	0	0	0	0	0	0	0	0	0	0	0
	UTP_485 (M2)	0.00523198	0.00328149	0.00577288	0.00525523	0.0054772	0.00581657	0.00864369	0.00471186	0.00471192	0.00503442	0.00704986
	UTP_486 (M3)	0.007231	0.00499747	0.00786754	0.00644832	0.00829321	0.00722806	0.00946152	0.0072637	0.00693669	0.0075318	0.0109115
	UTP_487 (M4)	0.0240632	0.0201898	0.0268252	0.0251115	0.0278724	0.0262032	0.0327637	0.0241878	0.0252496	0.0256768	0.0310437
	UTP_488 (M5)	0.215717	0.187583	0.234172	0.262184	0.229489	0.196038	0.251144	0.174906	0.179123	0.219553	0.186295
	UTP_489 (M6)	0.0865262	0.0884776	0.0832396	0.0831016	0.0816582	0.0857864	0.0941489	0.091677	0.0845826	0.0924983	0.103897
	UTP_490 (M7)	0.234321	0.249295	0.225981	0.220015	0.225291	0.254782	0.21567	0.261893	0.26668	0.225397	0.260856
	UTP_491 (M8)	0.286299	0.34396	0.266371	0.256648	0.264234	0.297599	0.20669	0.329195	0.322593	0.282182	0.306311
	UTP_492 (M9)	0.00705438	0.0106938	0.00552386	0.00435416	0.00542025	0.00571964	0.00170682	0.00849885	0.00727228	0.00545635	0.00593651
	ATP_506 (M0)	0.0517107	0.0499525	0.0627528	0.0619391	0.0687244	0.0697588	0.0724599	0.0609904	0.0641577	0.0685216	0.0733371
	ATP_507 (M1)	0.00122563	0	0.00207555	0.00215381	0.00140091	0.00182189	0.00142864	0.000472526	0.000976304	0.000711135	0.000412935
	ATP_508 (M2)	0.0185674	0.00678197	0.0280349	0.0286855	0.0298974	0.0287675	0.0238603	0.0115019	0.0237163	0.0140026	0.0137849
	ATP_509 (M3)	0.0186688	0.0105075	0.0235934	0.0237942	0.0228274	0.02182	0.0255314	0.0161473	0.0208528	0.0174149	0.0199683
	ATP_510 (M4)	0.0555722	0.0279904	0.0709723	0.0742966	0.0713935	0.0705063	0.0575759	0.039202	0.0617445	0.0417904	0.0449915
	ATP_511 (M5)	0.423008	0.227135	0.583855	0.602573	0.593044	0.593265	0.366976	0.274847	0.521064	0.298304	0.268513
	ATP_512 (M6)	0.184006	0.21326	0.16834	0.160179	0.158049	0.157472	0.223963	0.219936	0.196855	0.214102	0.210523
	ATP_513 (M7)	0.117524	0.200118	0.046932	0.0377559	0.0433374	0.0455892	0.130772	0.17813	0.0763519	0.165757	0.171256
	ATP_514 (M8)	0.0751938	0.151085	0.0119066	0.00821184	0.0104088	0.0109993	0.0722645	0.124724	0.0258046	0.112835	0.12251
	ATP_515 (M9)	0.0535751	0.113169	0.00153719	0.000410941	0.000917306	0	0.0251688	0.072758	0.00847701	0.0656533	0.0742882
	ATP_516 (M10)	0.000948708	0	0	0	0	0	0	0.00129038	0	0.00090856	0.00041473
	Ratios
		48-W36	48-W0	48-WE	48-WR	48-W5	48-R0	48-R11	48-R13	48-RT	48-RR	48-RH
	NAD/NADH	6.25477	9.5506	10.2703	7.63	7.55662	10.3447	12.3493	8.72702	8.39136	13.5968	12.7395
	GSH/GSSG	1.4471	3.18864	2.83947	1.85131	1.69301	1.81993	2.47842	1.97774	2.80622	2.6807	2.0393
	NADP/NADPH	3.47688	1.89329	3.33094	2.55538	2.01395	2.10255	2.69555	1.73929	1.32383	1.72499	2.49117

## Sheet: Figure S13
		Mcherry negative population
								t-test
		day2	day6	day10	day14	day16	day17
	KE37 SCR	2.2	2.9	3.34	5.51	6.1	7.55	0.000289483
	KE37 PSPH1	2	3.08	19.7	47.5	57	61.3	0.00019679
	KE37 PSPH2	2.1	4.83	12.8	23.2	24.6	27.6
	DND41 SCR	25.1	24.6	23.9	24.6	26.4	28	0.00634233
	DND41 PSPH1	22.4	22.8	22.7	38.3	45.8	49.7	0.00331942
	DND41 PSPH2	18.5	25.9	24.5	36.5	41	43.3
	RPMI8402 SCR	23.1	25.9	24.9	25	26.1	26.4	0.00053569
	RPMI8402 PSPH1	18.5	31.2	34.6	52.3	60.1	63	0.00058453
	RPMI8402 PSPH2	15.9	28.4	29.6	46.4	52	55

## Sheet: Figure S15
			RPMI8402
			spleen weights	Spleen mCherry	BM mCherry
		scr1	0.8	73.9	17
		scr2	0.91	78.18	21.46
		scr3	0.88	77.88	9.35
		scr4	0.83	85.37	8.04
		scr5	0.85	69.37	17.63
		scr6	0.9	83.65	41.38
		shPSPH1A	0.61	11.85	18.48
		shPSPH1B	0.73	12.56	26.48
		shPSPH1C	0.71	7.92	7.58
		shPSPH1D	0.52	9.75	2.13

## Sheet: Figure S16
	Quant WB PSPH levels
									relative signal
	Image Name	Channel	Name	Signal										PSPH protein expression
	PSPH X12 knockdown.tif	B	4	260000			2.6999			1			scr1	1
	PSPH X12 knockdown.tif	B	5	141000			1.99717			0.73972			scr2	1
	PSPH X12 knockdown.tif	B	6	111000			1.59026			0.589007			scr3	1
	PSPH X12 knockdown.tif	B	9	96300
	PSPH X12 knockdown.tif	B	10	70600									shPSPH#1a	0.73972
	PSPH X12 knockdown.tif	B	11	69800									shPSPH#1b	0.588819
	PSPH X12 knockdown.tif	B	15	15400			0.29222			1			shPSPH#1c	0.685584
	PSPH X12 knockdown.tif	B	16	8500			0.172065			0.588819
	PSPH X12 knockdown.tif	B	17	6080			0.135714			0.464425			shPSPH#2a	0.589007
	PSPH X12 knockdown.tif	B	21	52700									shPSPH#2b	0.464425
	PSPH X12 knockdown.tif	B	22	49400									shPSPH#2c	0.682136
	PSPH X12 knockdown.tif	B	23	44800
	PSPH X12 knockdown.tif	B	36	27100			1.02264			1
	PSPH X12 knockdown.tif	B	37	19000			0.701107			0.685584
	PSPH X12 knockdown.tif	B	38	17300			0.697581			0.682136		t-test	ctrl vs shPSPH1	0.00173801
	PSPH X12 knockdown.tif	B	39	26500									ctrl vs shPSPH#2	0.00260641
	PSPH X12 knockdown.tif	B	40	27100
	PSPH X12 knockdown.tif	B	41	24800
	mouse	spleen weight (gr)
	PSPH1-1	1.18			sacrafice data		mCherry	blood	BM	spleen		blood CD45
	PSPH1-2	1.46					scr1	1.02	3.56	2.83		74.3
	PSPH1-3	1.29					scr2	0.93	2.06	2.26		75
	PSPH1-4	1.34					scr3	1.14	6.54	2.55		73.8
	PSPH1-5	1.39					scr4	1.75	2.29	3		69.4
	PSPH2-1	1.21					scr5		0.81	2.16		76.7
	PSPH2-2	1.37					shPSPH#1	0.087	0.25	0.17		92.2
	PSPH2-3	1.23					shPSPH#1b	0.094	0.11	0.1		90.8
	PSPH2-4	1.1					shPSPH#1c	0.069	0.15	0.32		69.7
	PSPH2-5	1.39					shPSPH#1d	0.063	0.49	0.1		76
	Scram-1	1.17
	Scram-2	1.2					shPSPH#2	0.17	0.74	0.22		75.6
	Scram-3	1.26					shPSPH#2b	0.054	0.093	0.085		64.5
	Scram-4	1.14					shPSPH#2c	0.099	0.16	0.11		57.2
	Scram-5	1.21					shPSPH#2d	0.075	0.44	0.36		84.3
							shPSPH#2e	0.12	0.093	0.19		42
